# Supplementary material for: Analysis of M2 macrophage-associated risk score signature in pancreatic cancer TME landscape and immunotherapy
Source: Front Mol Biosci. 2023 Jul 4;10:1184708. doi: 10.3389/fmolb.2023.1184708 (PMC10352656; doi:10.3389/fmolb.2023.1184708)
Supplement: Supplementary file 1 [file Presentation1.zip › Supplementary/Additional File 1/Table 1.txt]

Gene name	Sequences (5’-3’)	Sequences (3’-5’)
ABCB4	CTTGAGGCGGCAAAGAACG	GCCAATCGGAGTATCGAAACA
APOBEC3C	CTTGGTTCTGCGACGACATAC	TCCTGGTAACATGGATACTGGAA
ENPP6	CTGGATGGTTTTCGCTCAGAC	GGGATACGAGAGACTAGGGAAG
FGFBP2	TTCCTGCACTATGCGTCCC	GGGCTTGATTCCAGTAAGGTTT
LIPE	TCAGTGTCTAGGTCAGACTGG	AGGCTTCTGTTGGGTATTGGA
MT2A	ACAGCTACATCAGGGATGACT	CTGCGGAATGTCACAAAGGC
OXER1	TTGCTATTGTGAGCATTGGGC	CCTGGAGGGTTGGTAGGAG
PLD4	GCTTGTCCTTGTGGAAAGCAT	AGGGACCAGTAGTATGAAGCC
ZNF589	GCAGAAGATCAACGAGTGGAA	CCAAACGTGACTGCTCCAAAC
