# Supplementary material for: Analysis of M2 macrophage-associated risk score signature in pancreatic cancer TME landscape and immunotherapy
Source: Front Mol Biosci. 2023 Jul 4;10:1184708. doi: 10.3389/fmolb.2023.1184708 (PMC10352656; doi:10.3389/fmolb.2023.1184708)
Supplement: Supplementary file 1 [file Presentation1.zip › Supplementary/Additional File 1/Table 2.txt]

Mixture	B cells naive	B cells memory	Plasma cells	T cells CD8	T cells CD4 naive	T cells CD4 memory resting	T cells CD4 memory activated	T cells follicular helper	T cells regulatory (Tregs)	T cells gamma delta	NK cells resting	NK cells activated	Monocytes	Macrophages M0	Macrophages M1	Macrophages M2	Dendritic cells resting	Dendritic cells activated	Mast cells resting	Mast cells activated	Eosinophils	Neutrophils	P-value	Correlation	RMSE
GSM2287304	0.0585177594344608	0	0.0551498748777961	0.133223360694816	0	0.139912552919858	0	0	0.15126319519082	0	0.0161657232182136	0.0625955520809091	0.217165907902078	0.054564482668769	0.0158083916538416	0.045360101312508	0	0.0397693227993212	0.0105037752466089	0	0	0	0.037	0.164019838273799	1.02593933761626
GSM2287305	0.0139159974000335	0	0.00301475920079228	0.22561015011196	0	0.102006845729003	0	0	0.207525651940171	0	0	0.126726100391047	0.191609284861731	0.0659987970128989	0.0450424735559337	0	0.0137720610800748	0	0	0	0.00477787871635453	0	0.146	0.103361956457958	1.07980579915705
GSM2287306	0.069098090438679	0	0	0.185690854922311	0	0.0931102331363173	0	0	0.214793076165049	0	0	0.0796842986751853	0.0956900131860145	0.11606719807574	0.0102426316002961	0.0873564826170447	0	0.0168194062761047	0.0314477149072594	0	0	0	0.075	0.12919327533377	1.04970868498119
GSM2287307	0.0558895917794979	0	0.0454416339250689	0.381727821187485	0	0.0511008343940322	0	0	0.112211762395457	0	0.0481287386103315	0	0.139517223637447	0.0327364592536663	0.0319659959335494	0.0551985554329666	0.000494133285956257	0.0308896644776739	0	0.0146975856868679	0	0	0.00800000000000001	0.232336723620265	1.00883411457907
GSM2287308	0	0.032760577184617	0.020146399867751	0.153051723405436	0	0.0782764311324749	0	0	0.20148914235915	0	0	0.10465740734838	0.18918169775817	0.0889886420982876	0.0195519249383349	0.0494659430412089	0	0.0320624302766706	0.0303676805895199	0	0	0	0.0629999999999999	0.137816332867405	1.04062735728718
GSM2287309	0	0.0187310297964592	0.0738232035887756	0.0955090694561604	0	0.116912703380191	0	0	0.190115599464458	0	0	0.115339897621213	0.0846523090764836	0.170970109322146	0.0599372551577878	0.0508144189353103	0	0.0207215740854231	0	0.0024728301155932	0	0	0.003	0.313708170807123	0.960054632826774
GSM2287310	0.0128252972471308	0	0.0307762242987074	0.110116326530855	0	0.121272565294482	0	0	0.180076736999897	0	0.0190004079308555	0.0283346227087361	0.247711087209052	0.109848794182048	0	0.0323450459639329	0.0142785778905174	0.0613353874865367	0.0144463783261887	0	0.0176325479310603	0	0.026	0.18358205945246	1.01515677292185
GSM2287311	0.0270324340441259	0	0.0941366500519365	0.142250393961009	0	0.121154788110975	0	0	0.230350106862611	0	0	0.0799469145815065	0.200857583088165	0.0497625760115989	0.0211585833179372	0	0.0129201804990187	0.00646497788269543	0.0139648115884209	0	0	0	0.034	0.168117491444881	1.03128472240619
GSM2287312	0.0890507074528499	0	0.0199297952287607	0.160586202890651	0	0.114358546680544	0	0	0.15592978342406	0	0.0544708983758377	0.0310125253783556	0.127845469338845	0.0536396168250043	0.0204228830753963	0.101300712017322	0	0	0.0714528593123725	0	0	0	0.00800000000000001	0.232715169890205	0.99420421462144
GSM2287313	0.0777430454038384	0	0.0695531458399005	0.12888238703791	0	0.104329393715703	0	0	0.160506064498701	0	0	0.0784984714345922	0.128947708471073	0.0732518203168124	0.0266437498342348	0.0842764741329827	0	0	0	0.0673677393142515	0	0	0.012	0.21218055194596	1.00071997204769
GSM2287314	0.0255322613473487	0	0.0187766418336945	0.106092326670116	0	0.175566123529144	0	0	0.174406452330282	0	0	0.083566734550311	0.283022889460343	0.0501964946466417	0.0366045760303427	0.0071435917618824	0	0.00766026809760758	0	0.0314316397422856	0	0	0.01	0.227071480339577	1.00357395503008
GSM2287315	0.0164237134204211	0	0.0404612225500256	0.173701427116946	0	0.0543634436441024	0	0	0.202975156333017	0	0	0.11300013241511	0.137403235845559	0.1209046132729	0.0139174163360776	0.0276490873686636	0.0319140240348464	0.013092451452303	0.0264491143778583	0	0.0277449618321712	0	0.153	0.102186034245196	1.05569212059065
GSM2287316	0.013803679535578	0	0.0193279956311818	0.139079889745458	0	0.104379143361613	0	0.0105892106467548	0.199850561120641	0	0	0.0678977072475572	0.115429103757394	0.0472981507576422	0.0061334570893934	0.145823168678869	0	0.0271793796929682	0.103208552734949	0	0	0	0.05	0.148416147890836	1.02874258999032
GSM2287317	0.0514242413324083	0	0.0129373544233155	0.169367561819885	0	0.129834117887805	0	0	0.200670665757451	0	0.0115559218421289	0.0471070910927402	0.184271938659254	0.119716518850697	0.00157707565648581	0.059388746929908	0	0.0121487657479205	0	0	0	0	0.083	0.124132254882771	1.05236436903124
GSM2287318	0.052886928016182	0	0.0192641363199652	0.307843356808125	0	0.115848567733928	0	0	0.146701618967792	0	0.012292986626531	0.0328431902745466	0.152415591796597	0.00363714717517977	0.00182920669901739	0.109509309314999	0.00106103146169529	0.0241116724083747	0.0197552563970684	0	0	0	0.018	0.197410968374456	1.02514501126682
GSM2287319	0.0481326821909869	0	0.00614454807841085	0.115847320007425	0	0.12573677775941	0	0.01961830628033	0.211359662623316	0	0	0.125383844468522	0.147369980437215	0.0680950989805766	0.0325636120308916	0.0785536925557776	0	0	0	0.0211944745871381	0	0	0.033	0.169936620063207	1.03308462081608
GSM2287320	0.0558214965947743	0	0.070655112504413	0.170961485177975	0	0.059330035294023	0	0	0.203742942331398	0	0	0.113126837893776	0.228623543118906	0.0416846873419329	0	0.0330762305820543	0	0.0147122531511455	0.0082653760096031	0	0	0	0.073	0.13060076843189	1.05041916906119
GSM2287321	0.0112149203815274	0	0.012057141158783	0.203247543571394	0	0.150881854314557	0	0.013775340828554	0.152796964939805	0	0	0.114014770544529	0.277220821040849	0.0136994399703255	0.000886841571042487	0	0	0.0125040535316931	0	0.0377003081469418	0	0	0.0570000000000001	0.141817104785614	1.05829707461232
GSM2287322	0.0403599508731622	0	0.0299234241093928	0.15862766986567	0	0.104105786372938	0	0	0.17624820609132	0	0.01623642629976	0.0478013673834849	0.140373899743265	0.0832746968044965	0.000469826434464219	0.159092754618534	0.00775922329704278	0.0125482702677495	0.0231784978387199	0	0	0	0.011	0.216854646221407	1.00188485411626
GSM2287323	0.0935063193758221	0	0.0091522224890179	0.137770307921265	0	0.107523512184873	0	0.00971349152835953	0.24345099870051	0	0	0.116864138244536	0.182576645514262	0.0495335909824516	0.000554968254328556	0	0	0.0466748392187537	0	0.00267896558581947	0	0	0.01	0.222060464999622	1.01500650962436
GSM2287324	0.118327794046802	0	0.0716972011911832	0.175522125098979	0	0.101035924688785	0	0.0589574189576803	0.173299122733325	0	0.0398518071201571	0	0.0896627865730231	0.0494567517198167	0.00819201597653407	0.0448234813285397	0	0.0143068729071825	0	0.054866697657992	0	0	0.003	0.333789279485485	0.951941094606185
GSM2287325	0.009481948722036	0	0.0876905344221122	0.134029695304408	0	0.160357984920811	0	0.0309581369651003	0.129330963092574	0	0.017726383495924	0.0691226043874881	0.162150633228044	0.0916126240693936	0.0153155933175951	0	0.00274169089049905	0	0.0890587141609726	0	0.000422493023042525	0	0.024	0.184824982433752	1.01479534673724
GSM2287326	0.103996216858509	0	0.00448225688951418	0.100434948171847	0	0.120256395222083	0	0	0.209116938893455	0	0	0.0836315094698457	0.184281223151987	0.103352343957907	0.0227696324955004	0.0466587344756061	0.00466437521069292	0	0.0163554252030534	0	0	0	0.033	0.17087512591898	1.02658453799213
GSM2287327	0.0603063683742987	0	0.0942975961152819	0.147874932650973	0	0.108572055999678	0	0	0.151988862530413	0	0.0163227990920234	0.0605117565148122	0.11903749519916	0.0459145372197774	0.00110339065793912	0.103856102161888	0	0.0404497765605179	0.0497643269232378	0	0	0	0.004	0.266228304629448	0.976839682545132
GSM2287328	0.0661607565283801	0	0.0285803381315521	0.167351660574623	0	0.139951245253174	0	0	0.172657584763665	0	0	0.131845092042804	0.152122960763686	0.0609205569872985	0.0101652574052898	0.0660742299288214	0	0.00293274955243136	0	0.00123756806827541	0	0	0.054	0.144638265860351	1.04968210438144
GSM2287329	0.111937878290026	0	0	0.183099016601472	0	0.148441138457779	0	0	0.197124511025128	0	0	0.115006898561678	0.142048708115615	0.0711735774045537	0.00411811515777484	0.0076671311397417	0	0.0043652341718145	0.0150177910744175	0	0	0	0.046	0.15386004381602	1.05325716364377
GSM2287330	0	0.000545672516794695	0.0262135631301079	0.136067900033491	0	0.177113813749406	0	0	0.187169316991851	0	0	0.0922195377960739	0.211915068178491	0.0386591663697726	0	0.0363069811800208	0	0.0637111619709506	0	0.0300778180830414	0	0	0.051	0.146580713812513	1.04206850368721
GSM2287331	0.0926441966207353	0	0.0617508898257285	0.149458302125367	0	0.0641217956959783	0	0.0160556952789539	0.133613065311975	0	0.00413967038489638	0.0769502677640409	0.172451554912606	0.0897662430648605	0	0.029588225102544	0	0.0692751350994097	0	0.040184958812904	0	0	0.016	0.202146559390382	1.00529426165605
GSM2287332	0.0238717198415134	0	0.00466240610258141	0.182835544908668	0	0.0271602595966305	0	0.0117254940748516	0.165483445737235	0	0	0.148899217882243	0.243706708940229	0.0962869405666653	0.0373696105219797	0.0026238473343307	0.0186574206978287	0	0	0.0367173837952436	0	0	0.0570000000000001	0.141310852718315	1.04663856524421
GSM2287333	0.00561193749361088	0	0.0260955245205856	0.10955220684823	0	0.155470089051715	0	0	0.166322768556424	0	0.0104233194839522	0.0558935922065874	0.238835053697487	0.10379394487735	0	0.0529873635618483	0	0.0398342864531991	0	0.0351799132490104	0	0	0.00900000000000001	0.229569870261939	0.997023179528514
GSM2287334	0.0666630874430998	0	0.0616129429599858	0.141138011799646	0	0.0988497061069044	0	0	0.132461378080817	0	0	0.09697912938749	0.267164501384427	0.0917471451840042	0.0147036185345026	0.00956130330194925	0.00302733689709427	0	0	0	0.0160918389200797	0	0.00900000000000001	0.22955589333234	0.999332392495912
GSM2287335	0.0629727522178886	0	0.0733609194396658	0.163266082974743	0	0.129166204036261	0	0	0.168774378926004	0	0.00630012861833757	0.0430764393602424	0.137625587510859	0.051705559732862	0.0227847957914321	0.0933088234555606	0.0115111500658614	0.0361471778702826	0	0	0	0	0.005	0.258260086720715	0.983541441855447
GSM2287336	0.0598019570096165	0	0.062390369301822	0.105484718694171	0	0.116798455836923	0	0	0.177991801942075	0	0	0.083856438845802	0.174835383179568	0.0985691060243439	0.00902384987728692	0.0765609684035944	0	0.0158059519946952	0.0188809988901025	0	0	0	0.014	0.20457582572681	1.00597203592077
GSM2287337	0.0332078354756369	0	0.0311141395084139	0.199330910011293	0	0.090524005840559	0	0	0.156383786111045	0	0	0.0787999575464352	0.0956955222935062	0.111453527326213	0.0539776294345556	0.147158260176028	0	0.0023544262763144	0	0	0	0	0.00800000000000001	0.230459656660334	0.999740131000123
GSM2287338	0.0249293079875919	0	0	0.244184576710821	0	0.04048313629845	0	0.0155485340318621	0.161507624349407	0	0	0.13515669743393	0.0752623139050861	0.0135035144692471	0.0855818144604974	0.155435098511251	0	0.0155065989958785	0.0329007828459783	0	0	0	0.003	0.285942976881465	0.981512813664892
GSM2287339	0.0513712448125989	0	0.105447243148834	0.131784820971255	0	0.127188840365496	0	0	0.119355763469512	0	0	0.0538346874880222	0.149017263258865	0.0436713832886916	0.00676472778950754	0.189650967739731	0	0.0103652023582319	0.0115478553092546	0	0	0	0.00700000000000001	0.241887413533888	0.987177219585604
GSM2287340	0	0.00931567348027242	0.0817180951982625	0.133618216981336	0	0.122351538107312	0	0.0186613620702946	0.169256911576146	0	0.00429896103769051	0.0406241322048619	0.166739107112797	0.0599531142737784	0.0260889924090348	0.135223377162847	0	0.00982452466786479	0.0223259937175024	0	0	0	0.005	0.265613456721484	0.977485253347168
GSM2287341	0.082918845781519	0	0.0208070113069008	0.241668535474695	0	0.066356751577648	0	0	0.135268551276557	0	0	0.0857145149746997	0.204550382160045	0.0508968332971554	0.0152267400214922	0.0300192979900328	0	0.0239707949397528	0.042601741199503	0	0	0	0.023	0.186521486725283	1.02136184708528
GSM2287342	0.0167077594342055	0	0.0654933956418906	0.14203779159783	0	0.0624290713277708	0	0.0220845835563501	0.151977789041317	0	0	0.0858410748109886	0.175479462613267	0.102788673967922	0	0.109829268433046	0	0.057517622115061	0	0.00781350746035092	0	0	0.011	0.216857328763855	0.999390114463627
GSM2287343	0.0392785849142954	0	0.034109708340231	0.152397871728993	0	0.0879421603097605	0	0	0.173980161132418	0	0	0.0932504083462796	0.321307125622784	0.0765846798093222	0.0211492997959161	0	0	0	0	0	0	0	0.011	0.21598902908984	1.01146174944653
GSM2287344	0	0.0175655457748892	0.0969232637482981	0.13276880819769	0	0.0835096970239118	0	0	0.166422402558302	0	0	0.0759311277512768	0.170771233344789	0.142283901634961	0.0295730420446846	0.0400737978807337	0.0047680956531093	0.00647842781794944	0	0.0329306565694055	0	0	0.012	0.213849349575289	1.00010172399817
GSM2287345	0.0703540017672196	0	0.104121148618802	0.221118154969881	0	0.096217107385907	0	0	0.144280736999452	0	0.0180891048925988	0.016381413646633	0.115634531453364	0.0155590964148557	0.0199942121205377	0.0764365578174721	0	0.0488638323620824	0.0529501015511943	0	0	0	0.004	0.278863554439084	0.973598100237472
GSM2287346	0.0606842738629392	0	0.0925781026017875	0.209971516596555	0	0.0763161798267308	0	0	0.161886289696427	0	0.0017354939927628	0.0515787610551935	0.14456534416334	0.0119687671199713	0.0112155308880658	0.125295125026026	0	0.0295810794290621	0.0226235357411391	0	0	0	0.00700000000000001	0.243866338387028	0.990033276940102
GSM2287347	0.00133061257725709	0.00792140647555238	0.0860317911928108	0.0863527035913535	0	0.102290454583369	0	0	0.209791208797094	0	0	0.0822979827790385	0.133201371391541	0.17530137429347	0.0121191651183428	0.0994674674846214	0	0	0.00389446171554848	0	0	0	0.014	0.204814399036118	1.00819951742754
GSM2287348	0.104459409068771	0	0.0896542679999455	0.0915789398751008	0	0.129577527747222	0	0	0.156115934442571	0	0	0.0754459652280961	0.169842433825584	0.0815845295379394	0.00241500047474883	0.0629311144305779	0	0.0166398644769721	0.0197550128924715	0	0	0	0.005	0.259117088851694	0.982055192902861
GSM2287349	0.0895778024855756	0	0.00193625713225574	0.0857923325274427	0	0.0433495448632671	0	0	0.217908690237052	0	0	0.127143688609024	0.198672687888877	0.167140446956966	0.0127880541231877	0	0	9.12475450383716e-06	0	0.0556813704218485	0	0	0.069	0.134057356406594	1.04361571188687
GSM2287350	0.0628671611860446	0	0.0112257732496339	0.180445539148264	0	0.116927064268702	0	0	0.221483198563521	0	0	0.135230876437873	0.194991461970582	0.0497853638634389	0.0130071568166233	0.00644877820349435	0.00491838722054665	0.00266923907127646	0	0	0	0	0.12	0.110520748843093	1.07605479903237
GSM2287351	0.0632872263925529	0	0.0406165552869824	0.113966766870421	0	0.114059634335236	0	0.0249265423182488	0.141534698340713	0	0.0536293201188323	0.0328667185755815	0.0711541934911658	0.192467805704216	0.0534100234154236	0.0495446250893802	0.00156183587929601	0	0.0469740541819508	0	0	0	0.00700000000000001	0.241674198262468	0.990107916019229
GSM2287352	0.126491107601316	0	0.0200845540258013	0.123463551736519	0	0.0132082201231042	0	0	0.182800252313053	0	0	0.0467978914139087	0.111539636580554	0.192062745711641	0.00356012765574631	0.0868047643990404	0	0.0192659715981315	0	0.0739211768411837	0	0	0.00600000000000001	0.24933592351235	0.986057792942113
GSM2287353	0.0538206706842242	0	0.0171449704440003	0.109126917311802	0	0.137045600200526	0	0	0.212195573246151	0	0	0.0850963956721288	0.185560951381231	0.0823707538536607	0.00881584600851065	0.0363660766581106	0.00388434177303102	0.00225825258096342	0.0663136501856611	0	0	0	0.048	0.150849017533442	1.03370054243625
GSM2287354	0.0933514680503381	0	0.0113335527869863	0.133552700756059	0	0.111843408214488	0	0.0282953032255968	0.211062545589205	0	0.0326232308013056	0.0301486830218158	0.0982882359342233	0.0912244883685834	0.0186160713499868	0.03304665796938	0	0.10126153084147	0.00535212309056313	0	0	0	0.003	0.339729833182175	0.948620295663083
GSM2287355	0.0481873512735906	0	0.0378182122609257	0.139451916067659	0	0.0970746755638447	0	0	0.173599746505456	0	0.0157703806262701	0.0463343990361455	0.161585894185002	0.0688186619804031	0.00785027670217787	0.121546407594473	0.00811701777790745	0.0426142101200585	0	0.0312308503060857	0	0	0.00700000000000001	0.23904949539242	0.988891578789839
GSM2287356	0.0194357346347093	0	0.00125012527497499	0.145912065494014	0	0.0185370387255636	0	0	0.165414973557205	0	0.015005233021179	0.0202336017348561	0.0540272239383869	0.273687231012675	0.0119290472026052	0.148766979658706	0	0	0	0.114144359680305	0	0.0116563860648195	0.002	0.376189864575385	0.931601757557398
GSM2287357	0.0336515747671418	0	0.00715499414499579	0.0954845579704536	0	0.0651236311376384	0	0	0.16279299243266	0	0	0.0920862923147372	0.140492526138319	0.114136759135307	0.0600333418056664	0.11538486175153	0	0.0041419616852143	0.109516506716336	0	0	0	0.019	0.194686025329836	1.00507777994227
GSM2287358	0.0542633919997034	0	0.0395600793631142	0.158065238803131	0	0.0264085709791184	0	0	0.140369019039736	0	0	0.0652849299065432	0.0733553857177603	0.169721700990931	0.0381045042949704	0.0359839595916556	0	0.00568245968791589	0	0.19320075962542	0	0	0.00900000000000001	0.228128687296129	0.994143270834539
GSM2287359	0.106173700350305	0	0.118388881913339	0.161206219260726	0	0.109249531667369	0	0	0.17348442524948	0	0	0.0882717302456224	0.108274306233022	0.0255140906443652	0.0582858154268773	0.0368213199443765	0	0	0	0.0143299790645171	0	0	0.003	0.304603987154972	0.968224061830805
GSM2287360	0.100461562791964	0	0.0414381660862513	0.186794058283281	0	0.111502283892141	0	0	0.163769142298195	0	0.0266185705287361	0.02821647219911	0.107842034149698	0.0694296322219562	0.016761052756415	0.0740508020023794	0	0.0397960929661221	0.0333201298237512	0	0	0	0.00700000000000001	0.235492717882585	0.994805120958556
GSM2287361	0.0224964154475947	0	0.086942366668943	0.2418692874394	0	0.0182188399821899	0	0	0.153698718306609	0	0	0.0712606961667678	0.124073019947922	0.14174789613052	0.0403884198210249	0.0856387284014047	0	0.00958220089079263	0.00408341079683123	0	0	0	0.004	0.271669451734696	0.978331930352549
GSM2287362	0.0668146859673232	0	0.0191181599330823	0.0949719227194079	0	0.164421720981109	0	0	0.16794216415188	0	0	0.0781228523376439	0.156099727029575	0.0529806528808047	0.0106074259771358	0.123692713738164	0.0076775105822972	0.0290694376979433	0	0.0284810260036342	0	0	0.024	0.184752735744773	1.01495469280977
GSM2287363	0.0773633999652882	0	0.0156884017970926	0.0968301717270783	0	0.137027534630577	0	0	0.187774272499181	0	0.00393997799394378	0.0932873934752721	0.10387406996242	0.201509105938809	0.021085977655638	0.0408033920861648	0	0.020816302268535	0	0	0	0	0.00700000000000001	0.237709483595125	0.998046345446911
GSM2287364	0.0926717558482261	0	0.111716471833204	0.136273719595769	0	0.102999275069327	0	0.00998448586274805	0.160305640711215	0	0	0.0674481267502989	0.083939566374179	0.106055455131969	0.0599151418197908	0.0400044451122918	0	0	0	0.0286859158909811	0	0	0.003	0.310204704570904	0.960245361412745
GSM2287365	0.0181022532505093	0	0.0383723464037693	0.144806645598062	0	0.109239823869214	0	0.0366060340940521	0.12173874260407	0	0.0071056593732311	0.0818821157640984	0.11004830315121	0.129766401701497	0	0.0337562264489061	0	0.0647084108755384	0.102690400255121	0	0	0.00117663661072174	0.072	0.131795957856526	1.03382881433443
GSM2287366	0.077531152927364	0	0.0855046895805396	0.133192350164539	0	0.0804055069909931	0	0	0.182034190747967	0	0	0.0915106261619999	0.147987864692052	0.0772636448332207	0.034469624971133	0.0901003489301914	0	0	0	0	0	0	0.011	0.215301745102432	1.0035707777803
GSM2287367	0.0657506740022322	0	0.0500989479775215	0.183826981533793	0	0.100527984474831	0	0	0.183686040052766	0	0.00890394836418321	0.0583777371024733	0.1580800247143	0.0485253368265493	0	0.0789610238484826	0	0.00951120695342001	0.053750094149448	0	0	0	0.054	0.144725158277038	1.035909773759
GSM2287368	0.0357961553430184	0	0.149973599981905	0.167004916540295	0	0.0545264774794465	0	0	0.130193975076437	0	0	0.0594773516752827	0.138061310760924	0.104594596737262	0.0116650120446427	0.0689939469342046	0.00242429419471682	0.054579930075045	0.0227084331568204	0	0	0	0.002	0.362928809902412	0.932917150356853
GSM2287369	0.0278375116921318	0	0.0679216420942567	0.143287616192974	0	0.113114523439795	0	0.0389367796916952	0.108968846577856	0	0.0406891173823241	0.0736839162277073	0.107720222918247	0.144959242151632	0	0.0128955979319057	0	0.0471914532857883	0.0727935304136875	0	0	0	0.034	0.168676088351464	1.02123713825529
GSM2287370	0.0132250559363793	0	0.0408530833098753	0.193049395643869	0	0.0851962194809321	0	0.0212169779043852	0.157527081428951	0	0	0.0811531237289972	0.130478310513636	0.117111953161889	0.0211119821802744	0	0.0290608187737066	0	0.103804012313693	0	0.00621198562341139	0	0.038	0.16086006106336	1.02571944320373
GSM2287371	0	0.0074492752751751	0.013198951657473	0.0719635651249489	0	0.0978713726813534	0	0	0.226430970150131	0	0	0.095951412594784	0.219407783369514	0.105893200368814	0	0.141965286424995	0.00633205327011126	0.00660951974346439	0	0.00692660933923556	0	0	0.02	0.192021640420528	1.01782922588181
GSM2287372	0.0608460350595672	0	0.0471077956976759	0.0678519274787786	0	0.0774010049053826	0	0	0.17337129677068	0	0.00914723913282049	0.0480509832347464	0.148832163642418	0.175492940335464	0	0.124145875258035	0	0.0635414589315361	0	0.00421127955289627	0	0	0.003	0.282397502356847	0.970309093815288
GSM2287373	0.00816215111575538	0	0.0174586365433066	0.101344912832722	0	0.149789664638185	0	0	0.166839069313013	0	0.0123243356985539	0.0633356713356353	0.22386844120169	0.108935292576074	0.0256859486948189	0.032915304394854	0.000933980275918	0	0.0882197045298176	0	0.000186886849655712	0	0.227	0.0813290265422716	1.05799691504999
GSM2287374	0.0247855648382015	0	0.00708838316526869	0.209107181700022	0	0.097888331544031	0	0	0.12850896927135	0	0	0.0843941240370582	0.19601531048775	0.0696706073839364	0.0297953849535874	0.0366865087199562	0	0.021050315736009	0.0950093181628299	0	0	0	0.012	0.209165869391967	1.00611397097129
GSM2287375	0.0878694826911113	0	0.0387613874126922	0.184783897965782	0	0.0555214205613028	0	0.0195155971428611	0.113337752263443	0	0.00511936192616164	0.0568762537470365	0.0995195817287846	0.204164789816754	0.0233056809106994	0.0860195025971546	0	0.00350140860334514	0	0.021703882632871	0	0	0.004	0.269402050888369	0.979350944452847
GSM2287376	0.0783732855231477	0	0.0548360981041677	0.108287450908959	0	0.110905359871018	0	0	0.165395877377341	0	0.013152923883764	0.0502516197593184	0.146691642295604	0.0671834852112829	0.0520658698320433	0.125628737399394	0.00636554166209522	0	0	0.0208621081718659	0	0	0.00600000000000001	0.252231239540441	0.982983454999742
GSM2287377	0.0310555178840867	0	0.0533345345658988	0.102488158035343	0	0.0937893563296634	0	0	0.201808984802042	0	0.0176758913131416	0.0870798759303952	0.198538826139474	0.0998310481097377	0.00346058263208743	0.0971639061848851	0	0.0137733180732446	0	0	0	0	0.037	0.161830069548842	1.02820915548295
GSM2287378	0.0739553333179922	0.047099193649838	0.0133240508309519	0.10273705633972	0	0.0398107810410319	0	0.0751664263232415	0.184757201342428	0	0.0151240800866793	0.0737212234167009	0.122694229949811	0.147891285585531	0.00363366146166378	0.0795627894514904	0	0.00589044273018821	0	0.0146322444727321	0	0	0.003	0.335639864843303	0.949079582284154
GSM2287379	0.070022467217069	0	0.0234762551742935	0.234113104851754	0	0.0546621674691211	0	0	0.128226804464219	0	0	0.0721206323749675	0.0877492019832339	0.101183688816689	0.0465863978067835	0.140089621846646	0	0	0.0417696579952235	0	0	0	0.00800000000000001	0.231490113434562	0.995822717812888
GSM2287380	0.0195907861568613	0	0.0736984998281484	0.125390937968518	0	0.151760118383176	0	0.0171350862156061	0.108788746685222	0	0	0.0889177173730199	0.0738940048379148	0.110059613055102	0	0.101725648623176	0	0.0351129155566157	0.0927467032830449	0	0.00117922203359326	0	0.0669999999999999	0.135106059896508	1.03074156122532
GSM2287381	0.0815741232348549	0	0.0026993656915934	0.114830687053516	0	0.140660171459768	0	0	0.142933998983744	0	0	0.0743815122075734	0.1562165597244	0.120503499423073	0.00523578940083788	0.0775512198704333	0	0.0444962694030757	0.0389168035471308	0	0	0	0.00600000000000001	0.250293438303098	0.985227265401857
GSM2287382	0.0574254189070113	0	0.00970031967884186	0.146466658573906	0	0.0671625025659274	0	0	0.211004899077586	0	0	0.0867977408518288	0.178747035533989	0.128232059455839	0	0.0873299055812888	0	0.0225464359964105	0.00458702377737097	0	0	0	0.011	0.220453952010411	1.00452714682021
GSM2287383	0.0479518871968595	0	0.0648842653103121	0.13996800429167	0	0.0965588832281411	0	0	0.181598407672667	0	0.0206999245696363	0.0604147650666467	0.153887423233021	0.0760050950399879	0.0128546573516871	0.0674491489362957	0.000129844943058789	0.0490213253006902	0.028576367859326	0	0	0	0.018	0.196451494736698	1.00859581930236
