# Supplementary material for: Analysis of M2 macrophage-associated risk score signature in pancreatic cancer TME landscape and immunotherapy
Source: Front Mol Biosci. 2023 Jul 4;10:1184708. doi: 10.3389/fmolb.2023.1184708 (PMC10352656; doi:10.3389/fmolb.2023.1184708)
Supplement: Supplementary file 1 [file Presentation1.zip › Supplementary/Additional File 1/Table 3.txt]

Mixture	B cells naive	B cells memory	Plasma cells	T cells CD8	T cells CD4 naive	T cells CD4 memory resting	T cells CD4 memory activated	T cells follicular helper	T cells regulatory (Tregs)	T cells gamma delta	NK cells resting	NK cells activated	Monocytes	Macrophages M0	Macrophages M1	Macrophages M2	Dendritic cells resting	Dendritic cells activated	Mast cells resting	Mast cells activated	Eosinophils	Neutrophils	P-value	Correlation	RMSE
TCGA-YB-A89D-11A-11R-A36G-07	0.0309339485289264	0	0	0.057968103924036	0	0.114945229010651	0	0.0258390303484352	0.0447212391439167	0	0	0.0190432319925321	0.0310310503010816	0.337374788952935	0	0.207161716236457	0.0208238383000812	0.0663193477591984	0	0.0212643897976993	0	0.02257408570405	0	0.322147282940646	0.96819505914525
TCGA-H6-8124-11A-01R-2404-07	0.0233597192913385	0	0.0149388559574773	0.105680120947547	0	0.101110994015188	0	0.0131626437884001	0.0294503846424423	0	0	0.034562465152375	0.113639441919237	0.16125918880287	0.0421548933801189	0.176955260895667	0.117409015444744	0	0.0645425961458366	0	0	0.00177441961675828	0	0.464379644657075	0.885643793065175
TCGA-HV-A5A3-11A-11R-A26U-07	0.0266719833370739	0	0.00669508923308708	0.0749216907943133	0	0.153394736001902	0	0.00261166234027078	0.0417846338097365	0	0.011424122897488	0.0221927115226048	0.124327793826465	0.129387623409807	0.076019941477051	0.18153194473885	0.0771958167182843	0	0.0526995970834126	0	0	0.0191406528096533	0	0.488552391055713	0.873817915933901
TCGA-H6-A45N-11A-12R-A26U-07	0.222239578016085	0.333896957007114	0	0.190565942096423	0	0.0445402290837886	0	0.0193821601557647	0.033906401989316	0	0.0372681927120059	0.00371213698325768	0.0162911856278427	0.0405070826554656	0.0322911485159232	0.0125620118708771	0	0	0.00341145275405046	0	0	0.00942552053208534	0	0.680358757650915	0.748193450509252
TCGA-HZ-8315-01A-11R-2404-07	0.00404677372008381	0	0.0696525963848805	0	0	0.288220360057112	0.00923174197183051	0.0036483932141638	0.00823167404856415	0	0	0.0372493793831281	0.0123608696843405	0.098288814807125	0.193070931166787	0.0897901416297783	0.051927972753613	0	0.11907838771063	0	0.00803687909797883	0.00716508436998505	0	0.399737102384904	0.918331203129551
TCGA-3A-A9IX-01A-11R-A41B-07	0.0459558148231198	0.0550188034230867	0	0.145217192851376	0	0.12208938261895	0	0.0133527223238886	0.0853576780883565	0	0	0.0238322997868699	0.101986289272485	0.00622327363700345	0.0126844486428	0.121617260722624	0.151090585019766	0.0487982652630397	0.0607089963884829	0	0	0.00606698713815187	0	0.35478473461174	0.93489490554954
TCGA-S4-A8RP-01A-11R-A36G-07	0.0368582538613206	0	0.0211981952998293	0.0762612660376522	0	0.200786947212268	0	0.0154708454412132	0.0153423072522894	0	0	0.0278845090894976	0.0134800547552904	0.0854757451908174	0.117834678948059	0.222847296404894	0.0902975849920242	0	0.0729942197981144	0	0	0.00326809571673002	0.002	0.281463281793825	0.970446865324953
TCGA-2J-AAB9-01A-11R-A41B-07	0.0175827991741868	0	0.0456790297236536	0.0702335863395621	0	0.18606295249197	0	0	0.0779238244878419	0	0	0.0704778637733959	0.0418707089458574	0.0908185375049771	0.0353426900013977	0.209084477623725	0.0681425664878479	0.00560110323578873	0.075538851456534	0	0	0.0056410087532614	0.001	0.299360363148474	0.959586795624322
TCGA-F2-7276-01A-11R-2156-07	0.0895311265196569	0	0.0190091527031926	0.062828810783599	0	0.165969104160497	0.00904059926006145	0.0135438740991331	0.00468788539591046	0	0.00978258377323857	0	0	0.308694845614301	0.0834920638699707	0.176648031056603	0	0	0.0220604816277297	0	0	0.0347114411361064	0	0.575991160027068	0.820518989859011
TCGA-RL-AAAS-01A-32R-A39D-07	0.151197276665928	0	0.0281144705897594	0.190334034538758	0	0.0778848092553974	0	0.0129565055108446	0.0672349603393427	0	0	0.0246791081681365	0.0468782827473555	0.0252359041984405	0.0465012995217507	0.0583478354804992	0.187190461973898	0	0.083445051009889	0	0	0	0	0.334399800374132	0.943379695786358
TCGA-PZ-A5RE-01A-11R-A32O-07	0	0.0225143071796031	0.0291146144780234	0.0276692077773869	0	0.0903296366780737	0.000423488491136363	0	0.0731871989084188	0	0.00178626344641021	0.00626800384077464	0	0.283426684439037	0.00900871175933436	0.258953556240804	0.113107597964602	0.0130254427892445	0.0517304541080271	0	0.00585689389862541	0.013597938000499	0	0.454306345880736	0.892211929947781
TCGA-IB-7651-01A-11R-2156-07	0.00580934485402992	0	0.112256914949963	0.010139967950205	0	0.263853933218539	0.0333945518958004	0.0141476249318489	0.0215403539978168	0	0.0163363266282358	0.0136005324137409	0.00191701701239653	0.14895762668888	0.122586137921296	0.143005678158903	0.0268597169274933	0	0.065594272450851	0	0	0	0	0.328825804078896	0.947948099787532
TCGA-F2-6880-01A-11R-2156-07	0.064451469457087	0	0.0146941303698995	0.164848180184981	0	0.106942173021126	0	0.0128994519185272	0.0186061605386835	0	0	0.0757259861236627	0.017782789444694	0.0924466311018171	0.0360278405517078	0.132424944415674	0.0304676437928864	0	0.232682599079253	0	0	0	0.307	0.0597353437324291	1.06493548132656
TCGA-LB-A9Q5-01A-11R-A39D-07	0	0.0036835313904563	0.00852746856454622	0.0589702071469778	0	0.15272077428313	0	0.0112152657026168	0.0297849035302074	0	0	0.0383091464888431	0.018218202275949	0.178961016158247	0.0403065843806769	0.169597677689863	0.0994927339835493	0.00771190785512914	0.0543429694506396	0	0.0247303177459817	0.103427293353186	0.002	0.287110687098968	0.971484143256548
TCGA-IB-A7M4-01A-11R-A36G-07	0.0558411778685872	0	0.0646152240761633	0.147714362001149	0	0.130070709741501	0.0178854126429252	0.0183813060137849	0.11292244025496	0	0.00786742023710398	0	0	0.224196939716365	0.0822931945645115	0.0876585537298326	0.000386989523312774	0.0214414936641456	0.0276462860649413	0	0	0.00107848990071603	0	0.367839282526116	0.932069235775203
TCGA-HZ-A49H-01A-11R-A26U-07	0.0197720937878943	0	0.0480822299885238	0.156983115694369	0	0.116081411573103	0.0731840953434123	0.0039652526252579	0.0523019534094377	0.0481458501777081	0	0	0.07829118910239	0	0.0573283322267211	0.166061267207901	0.0678023070551529	0.0211021124979827	0.0721547583923974	0	0	0.0187440309177499	0.001	0.30155533214682	0.956592483515313
TCGA-3A-A9IJ-01A-11R-A39D-07	0.0535807589807781	0	0	0.106715831084729	0	0.0568642231975115	0	0.0347589449842568	0	0	0	0.0890185227600116	0.142324001129656	0	0.00884527471305871	0.306626290698198	0	0	0	0.199969707363215	0.00129644508858559	0	0.686	0.00860832904583755	1.11562056532738
TCGA-XN-A8T5-01A-12R-A36G-07	0.314031615285146	0	0	0.187548706590388	0	0.174885394003909	0.0159279015537437	0.0215981297738169	0.0754567628599122	0	0	0.0283873856218922	0.0352742870070874	0.0297261137812517	0.00213847696386221	0.0452729137048884	0	0.0182401291842645	0.0499931240812704	0	0	0.00151905958856716	0	0.330865743231717	0.955089543289258
TCGA-US-A774-01A-21R-A32O-07	0.045195182753337	0	0.0528498934691545	0.101708437277795	0	0.128720514350322	0	0	0.0680506060608316	0	0	0.0365259884675456	0.00314085993581152	0.124672673904881	0.10071469322633	0.150859911315806	0.0561574568362207	0.00786477948816248	0.103323277179354	0	0	0.0202157257344486	0.018	0.204269812215788	0.999604460684004
TCGA-IB-7644-01A-11R-2156-07	0.000733166119774066	0.00178432147452688	0	0.0405827175020582	0	0.424089898264522	0	0	0.0180257734091817	0	0	0.0564697093154757	0.0302542195608479	0.0422673028910599	0.0245749945227507	0.14291028091572	0.128134113960688	0	0.0793531072547476	0	0	0.0108203948086473	0.033	0.184867715906777	1.0152566859034
TCGA-US-A77G-01A-11R-A32O-07	0.00595967618540088	0	0	0.0645107797552622	0	0.293671629186257	0	0	0.0820761236219871	0	0	0.0376930201032195	0.0321333402862511	0.0361650631542909	0.0635260384210486	0.18814565179888	0.124107361327116	0.021873742762882	0.0501375733974049	0	0	0	0.14	0.100376044445695	1.04717695951621
TCGA-IB-7645-01A-22R-2204-07	0.060785714000706	0	0.00209598419935554	0.0670941927355573	0	0.243288191789411	0.0460200029416287	0	0.0306502355861275	0	0.0300304401542277	0	0.0151465163821287	0.167007976184795	0.0548498538671505	0.18150742386705	0.0631783868581987	0.00878720534598973	0.00925517320227917	0	0	0.0203027028853944	0	0.360689579405686	0.934903249372265
TCGA-2L-AAQA-01A-21R-A38C-07	0.0665412920471	0	0.0118367754842577	0	0	0.229526282556873	0	0	0.0730482447575435	0	0.042372074475864	0	0	0.343045562028582	0.0195652180027112	0.127356219694103	0.0310139381397668	0.00304795583404631	0	0.0526464369791518	0	0	0.018	0.205105614206462	1.02199637174078
TCGA-FB-AAPS-01A-12R-A39D-07	0.0868055656987756	0.0266212184105516	0	0.114616027539839	0	0.160519249688711	0	0.0468017983120236	0.0788114977916559	0	0	0.0330084900551247	0	0.155944965840852	0.0405900632339771	0.186776155321174	0.00294467513868437	0.00726164374326795	0.0449569654562438	0	0	0.0143416837691188	0	0.457010881272328	0.888930260283626
TCGA-HZ-A49G-01A-11R-A26U-07	0.0221535292719649	0	0	0.0456797633723046	0	0.109440404339235	0.0106414389704428	0.00769647382319662	0.066777819779189	0	0	0	0.0358524567622561	0.474320053024727	0.0293068795254964	0.143104092862481	0.0132331180764211	0	0.0417939701922847	0	0	0	0	0.502016475956218	0.868722959144347
TCGA-IB-A5SO-01A-11R-A32O-07	0.0673769823657327	0.0497777348248398	0.0375602057365661	0.12609825734963	0	0.137043227471621	0	0.00807568163279084	0.0737434917475245	0	0	0.0114618549568648	0.0029651749843322	0.231280936311516	0.0300971371598596	0.163472433451642	0.00278203578742761	0.0264637222294286	0.0315950543768486	0	0	0.000206069613374989	0	0.392473498819197	0.920320984093322
TCGA-FB-AAQ1-01A-12R-A41B-07	0	0.0165081120515808	0	0.0598518873816292	0	0.207906150655625	0	0	0.0419993260456687	0	0	0.0155250841742906	0.0744762929906376	0.236691529854588	0.0157122784572826	0.165168588046465	0.0949269874326788	0.0131155227710811	0.0581182401384723	0	0	0	0.00900000000000001	0.234413554405383	0.997001821713962
TCGA-IB-AAUN-01A-12R-A38C-07	0.0441236241058211	0	0.16978410959836	0.0623384096234199	0	0.12246870897153	0.072806130328828	0	0.0011143883787589	0	0	0.0442599584307717	0.00685858424586867	0.0611655274691223	0.121591739279845	0.130935904275271	0.0692921838054009	0	0.0889491096755973	0	0.0030673208054248	0.00124430100598129	0.005	0.255152888310016	0.974257654962529
TCGA-HZ-8317-01A-11R-2404-07	0.0156661717650506	0	0	0	0	0.323116322701005	0	0	0	0	0.0479744980265516	0	0.0194856252720179	0.098389458352632	0.03101214979138	0.257024845169827	0.0198681059333169	0.0271410297214164	0.0910991873820223	0.0120217009829233	0	0.0572009049018573	0.593	0.0206151184743962	1.08003254312391
TCGA-3E-AAAY-01A-11R-A38C-07	0.0132975167626076	0.0140032035005833	0	0.0961006266779415	0	0.154146698200014	0	0.00887523646121883	0.0437045905255921	0	0	0.0186502447740505	0	0.19790782792694	0.0740808041912537	0.235987295305127	0.0658349333160634	0	0.0139018526377904	0.0131939274611978	0	0.0503152422596202	0.001	0.293283105409799	0.971964696200112
TCGA-3A-A9IV-01A-11R-A41B-07	0.0655601127665378	0	0	0	0	0.168921746154747	0	0.00535973318538296	0.0281901599439733	0	0	0.0883492759546537	0	0.285565058768202	0.0293455484041035	0.253199477281928	0	0	0.0652604697807064	0	0	0.0102484177597652	0.368	0.0507010867429568	1.09490370395509
TCGA-FB-A78T-01A-12R-A32O-07	0	0.00255219481801588	0	0.0687569488902717	0	0.132056568557873	0	0.00500429125852847	0.100120233074641	0	0.0064347412890149	0.013663503006238	0.139591163100528	0.214990022380012	0.044859780630227	0.159335177192057	0.103198109325382	0	0.0094372664772119	0	0	0	0.004	0.26093935916	0.985259947182337
TCGA-2J-AABE-01A-12R-A41B-07	0	0.0193062789038765	0.00448193908168928	0.0172706924352622	0	0.144163071137673	0	0.0115230143167806	0.0245814364222235	0	0	0.0212693997835929	0.128399872073201	0.20223436753493	0.00170312516396111	0.259739630985044	0.0814543586972786	0.0229054817837835	0.0276685384906581	0	0.00962293013110717	0.0236758630589391	0	0.352547860592187	0.944392980388694
TCGA-HZ-A4BH-01A-11R-A26U-07	0.0258105986693443	0.0223858675076577	0.00795214864572693	0.0993033708545002	0	0.146524944149573	0.0124339895203817	0.0554687410683636	0.0598778068641327	0	0	0.0386155573069286	0.0160848853170741	0.124887373151946	0.111742777068793	0.0992445867088945	0.0712963239747064	0.0324818735893412	0.0758891556026365	0	0	0	0	0.366709058280443	0.931574955501324
TCGA-US-A77E-01A-11R-A32O-07	0.0457632861554962	0.0289384747483094	0	0.0491310938583987	0	0.250767519321997	0	0.0239005094108152	0.069289705382627	0	0	0.0807437543192394	0.0185191190193487	0.227206921372001	0.0357119134828051	0.117897322532157	0	0.00819222647346346	0.034255301872367	0	0	0.00968285205097434	0.0659999999999999	0.140834275250474	1.03999063721605
TCGA-IB-7652-01A-11R-2156-07	0.00103061211029434	0	0.00467571017603532	0.0306580424723093	0	0.128789923883921	0	0.000281491701473277	0.0244430726767101	0	0.00552388690779375	0.0123151173440719	0.169901944854545	0.171068289891738	0.00996886512443323	0.27828327662138	0.0412732663669589	0.00807608505546602	0.110529136200661	0	0.00186423848660776	0.00131704012560126	0	0.428709281052393	0.904027576120593
TCGA-US-A776-01A-13R-A33R-07	0.0518796658889842	0	0.142563797610577	0.0415888043426901	0	0.343343909285823	0	0.00660887847115906	0.0522493020441136	0	0	0.0945116386654448	0.00588904264418975	0.0609500477891143	0.0386390306363795	0.0621929846801776	0.0240028077848595	0	0.075580090156488	0	0	0	0.442	0.0405153302978974	1.06947440205218
TCGA-US-A779-01A-11R-A32O-07	0.0037551581458182	0	0.0332827820743255	0.0450405182759974	0	0.292473634097591	0	0	0.0242775624208764	0	0	0.0699412300219294	0.00145066381564493	0.265332035497461	0.0139281774593333	0.141395350029001	0.0141550052524409	0.0175774235948514	0.0773904593147299	0	0	0	0.1	0.119372893536875	1.05264210802285
TCGA-XD-AAUI-01A-42R-A41B-07	0.210895968040071	0	0.00501073636348602	0.0531211540539414	0	0.183906787193933	0.00978646057691084	0.01499104213234	0.0973867692386233	0	0	0.00764277381080705	0.00343449092720702	0.197860931053153	0.0265295667358083	0.117346678519581	0.0218204245650004	0.015990091781278	0.0333209111597646	0	0	0.000955213848094599	0.02	0.199707370649586	1.00656820002063
TCGA-F2-7273-01A-11R-2156-07	0.0292008631874681	0	0	0.0560468030820786	0	0.317876369961602	0.0159827165156738	0	0	0	0.0459911882733229	0	0.0446356039825889	0.0174876165501217	0.0126682071636383	0.25625986655193	0.0572194517429505	0.0166066107102784	0.108563408498402	0	0	0.0214612937799453	0	0.332913032699425	0.945759517270943
TCGA-IB-A6UG-01A-32R-A33R-07	0.149428273805269	0	0.11094735358255	0.12337706724668	0	0.12560047891453	0.00598139254012911	0.0395589992050746	0.107508877018087	0	0	0.0301188917202889	0.0112574832851592	0.0547899594254179	0.0253016384042181	0.0834315226939192	0.0470323955838377	0.0238284295300854	0.0591617611238457	0	0	0.00267547592090729	0.011	0.229266320556162	0.98494585525709
TCGA-IB-AAUM-01A-11R-A37L-07	0.0586954871177312	0	0.0231927553547393	0.15415871336924	0	0.137296716612272	0	0.011434503456908	0.0812741007177759	0	0	0.0166026468789431	0	0.260852381561004	0.0309777627015371	0.161640547943601	0	0	0.063874384286248	0	0	0	0.001	0.303966247981971	0.964762261158699
TCGA-S4-A8RO-01A-12R-A37L-07	0.0197397493947645	0	0.0188373590093955	0.0333437072996443	0	0.111245083953099	0.0106359301409859	0.00602067372170106	0.01873571208326	0	0.0118013578545326	0	0.00801268329706743	0.250753892428461	0.0394603797478966	0.375630141371908	0	0.0373646149079879	0.0584187147892959	0	0	0	0	0.433942364670585	0.904875349312232
TCGA-2J-AABK-01A-31R-A41B-07	0.0858004864361534	0	0.0252632218312865	0.16074508185293	0	0.126613028065144	0	0.0496282914937728	0.045474647406128	0	0	0.0457683664112467	0.00740224139475779	0.144681747083119	0.0829886972637408	0.144380716047534	0.00194165496416539	0	0.0793118197500221	0	0	0	0.0580000000000001	0.149518280248246	1.02704270859601
TCGA-3A-A9IU-01A-11R-A39D-07	0.017569193595342	0.0256442576463404	0.0742130509237292	0.0572543236225953	0	0.106158571335764	0	0.00521820613730534	0.0438967630066809	0	0	0.0408981944588585	0	0.428056261746724	0.0513244004602699	0.0874527000382353	0	0	0.062314077028155	0	0	0	0.001	0.309072105043479	0.974491822387319
TCGA-HV-A5A5-01A-11R-A26U-07	0	0	0.0226820294496154	0.0350209379698922	0	0.256943958083687	0.0043840146445685	0.0434762011116033	0.0843186855456217	0	0.0127760166182033	0.00675140313257347	0.0132664788456782	0.192607891884891	0.0572064913576425	0.155161123834829	0.0374331975408132	0.00623847893874601	0.0492062543481994	0	0	0.0225268366934354	0.124	0.105617527817004	1.04865055028684
TCGA-IB-7893-01A-11R-2204-07	0.0273630888575913	0	0.0110903421046998	0.00970586030230674	0	0.221393309398378	0.0119967807143277	0	0	0	0.00868520563281077	0	0	0.388714265053311	0.0175651137430414	0.238662002405836	0	0.0101988147525615	0.0529587924609671	0	0	0.00166642457416856	0	0.457921024713561	0.894232585024417
TCGA-F2-A44G-01A-11R-A26U-07	0.00346780689878165	0.00315663581005718	0	0.0489121570622302	0	0.285865749812378	0	0.027797039657556	0.0366344991820598	0	0.00705981829619375	0.0063667389727816	0.0139910714688679	0.148768327741871	0.078172529828407	0.146835434158922	0.0787223297548308	0.00618971245123412	0.0490716358105011	0.00813126530270056	0	0.0508572477906277	0.362	0.0519455910454736	1.0708037462249
TCGA-2J-AABH-01A-21R-A41B-07	0	0.0131676857729947	0.0209430869413261	0.0522489629206762	0	0.172158368356342	0	0.00772370991850738	0.0326951251952255	0	0.00132853257137985	0.0150109502725659	0.0660267065901417	0.179655792212762	0.0484709302236804	0.21481395499019	0.0860414889102209	0	0.0645422134710497	0	0	0.0251724916529378	0.0620000000000001	0.145693563541496	1.03160823950248
TCGA-HZ-7918-01A-11R-2156-07	0.0470090246710329	0	0.0656188421813201	0.101489922487992	0	0.245381052967376	0.0231614819444311	0.0284504463525947	0.0185964426275804	0	0.0137647553839555	0.00602285760304838	0.00761937996464481	0.0719037456391321	0.111275818510167	0.122146482897695	0.0611316873989456	0	0.0663757256413235	0	0	0.0100523337287612	0	0.4751502713582	0.881342513260065
TCGA-HZ-A9TJ-06A-11R-A41B-07	0.00628962333891216	0.00242291221618561	0.0259885672960995	0.101532567793534	0	0.200228398988139	0	0	0.103956110369761	0	0	0.0664407881927807	0.0273176711816775	0.277956982239672	0.0193151241276787	0.167735590902121	0	0	0	0	0.000428926301474414	0.000386737051964823	0.077	0.131423711208121	1.05562721966596
TCGA-3A-A9IN-01A-11R-A39D-07	0.102007756427404	0	0.0273800261649948	0.0726083627156919	0	0.173669922956878	0	0.0393135984872617	0.0212465788008145	0	0	0.126693367144346	0.0234075132038607	0	0.0455703138832357	0.185524749998381	0.0282044084433702	0	0	0.134218091018571	0.0201553107551892	0	0.418	0.0437575105029563	1.08470303470947
TCGA-FB-AAPQ-01A-11R-A41B-07	0.000440764202627521	0	0.0404079852045525	0.063290281833329	0	0.123444898708006	0	0.00976026650532037	0.0213564318673772	0.0145179321163694	0	0	0	0.514246914195338	0.030871792345775	0.0886698502928814	0	0	0	0.073911694033084	0	0.0190811886953398	0.2	0.0831533948729373	1.12922814854048
TCGA-FB-A4P6-01A-12R-A26U-07	0.0276339729705664	0	0	0.136353077192044	0	0.304448485093295	0	0	0.0434039140016255	0	0	0.019358984014586	0.0744938545768712	0	0.0196913553515307	0.20359851862844	0.053270366701631	0.0199180547580113	0.0978294167113994	0	0	0	0.346	0.0536958240781202	1.06603073553035
TCGA-2J-AAB6-01A-11R-A41B-07	0	0.000815233570086054	0.00678633792171895	0.0276643851020054	0	0.187840186265205	0	0.0116286499311967	0.00444380160929047	0	0	0.0305732393437042	0.00688658593365249	0.206693267011311	0.0639202039375446	0.314979967944133	0.032987974911515	0.00953425719197684	0.0690047921137407	0	0.0112282743561105	0.0150128428568101	0.002	0.282743233740838	0.980073651613078
TCGA-FB-AAQ0-01A-31R-A41B-07	0.03595909802096	0	0	0.0542958674346845	0	0.24343532534389	0	0.0172130995751929	0.143995391776113	0	0	0.0979789338653166	0	0.33342647793478	0.0150006889211575	0.0271462574153599	0	0.0101453521121435	0.0188805049047005	0	0	0.00252300269570199	0.2	0.0833414770681516	1.08750775645108
TCGA-IB-AAUO-01A-12R-A38C-07	0	0.000566658743701035	0.0252144133908926	0.0735651929603141	0	0.260192306661939	0	0.018736333387347	0.0428504375898199	0	0	0.109433759886666	0.0440110007639447	0.0345128415573412	0.0544390809813061	0.0918316224824082	0.0318639760970548	0.108752016692624	0.0935601652812127	0	0	0.0104701935234285	0.013	0.223471856557035	0.999761158807932
TCGA-FB-A4P5-01A-11R-A26U-07	0.253423204000568	0	0.0364334521198285	0.246089782450459	0	0.119134649725435	0.00674990079391461	0.022850878521302	0.0613253548346377	0	0	0.00510758335521383	0.0135233800759804	0.0244736066359868	0.0501518652125771	0.0892197666420766	0.0415604868347487	0.0142030699449882	0.0157530188522827	0	0	0	0	0.432767032742342	0.900825032366664
TCGA-IB-7654-01A-11R-2156-07	0.0664819262571528	0	0.0107274993177486	0.02933423259487	0	0.194606016973742	0	0	0.0393427020692979	0	0	0.0343694409596196	0	0.128844444456436	0.0964793513201715	0.227520552078276	0.0679605942658363	0	0.0978003154509493	0	0	0.00653292425590065	0.014	0.222255711863214	0.995840403431016
TCGA-HZ-7919-01A-11R-2156-07	0.00775323968043111	0	0	0.0441951448733108	0	0.241119799943422	0	0	0.00247297380385733	0	0	0.0620081397142644	0.0215334512479846	0.0576558205954554	0.109243202189259	0.214616931267298	0.056891476066167	0	0.182509820618551	0	0	0	0.003	0.274395522703629	0.975004799175499
TCGA-3A-A9IH-01A-12R-A39D-07	0.079237675880154	0	0	0.0508190182574931	0	0.154952623423242	0	0	0.0930711486658465	0	0	0.0371285548964492	0.0150488288001228	0.12657715257096	0.0850595023602177	0.1758501784301	0.116671382812041	0	0.0655839339033737	0	0	0	0.016	0.211061367569734	0.998681718044789
TCGA-XN-A8T3-01A-11R-A36G-07	0.0464877647675534	0	0.0146155653178114	0.230612020430118	0	0.140521940293862	0.023949572407595	0.00492262509985203	0.0303225686624297	0	0.00145266371646917	0	0.0183165231609336	0.0777125760031939	0.0905645877125605	0.201690130852604	0.0979333675955973	0	0.0208980939794202	0	0	0	0	0.333487018874908	0.947713408890164
TCGA-F2-A8YN-01A-11R-A37L-07	0	0	0.0266994621829477	0.0375065356096681	0	0.168244502156967	0	0	0.0421429398007856	0	0	0.0472203429109091	0.0820763857348154	0.256136624161413	0.00127914933639184	0.156164181941038	0.0798576690691343	0.0206820009625204	0.0630641948318481	0	0	0.018926011301562	0.00700000000000001	0.247449329613058	0.991908714008652
TCGA-H8-A6C1-01A-11R-A32O-07	0.0228266037116294	0.0442619139411817	0.0113535918283623	0.0599383393687586	0	0.202331369479486	0	0.00434912251003233	0.137722030226004	0	0	0.0206844356781992	0.00287679456522081	0.0278857796292846	0.0152315091108048	0.144974180963768	0.141021410596725	0.0638674540542428	0.0643484124873783	0	0	0.0363270518489225	0.0649999999999999	0.141527629467821	1.02182431144377
TCGA-HZ-7924-01A-11R-2156-07	0.0536423100078615	0	0.0599102417285386	0.0603670718441418	0	0.342052304965501	0.00939996868454504	0	0.0160906896654214	0	0.0043835663335374	0.0132197245063803	0.00602882509839199	0	0.0146287092765451	0.165896788666957	0.0356319199920633	0.0116347176743024	0.175940433203082	0	0.0168181893022215	0.014354539050509	0.597	0.0197797713234795	1.07044464503767
TCGA-FB-AAPU-01A-31R-A41B-07	0.0862403267707154	0	0.0667441051160046	0.0828874931010775	0	0.263674026718983	0	0.0227889403973404	0.11065118181235	0	0	0.0120193715751147	0.00397208103095404	0	0.0166312084752108	0.0898893909297963	0.176326611338005	0.051448244922355	0.016727017812093	0	0	0	0.772	-0.00220912554459003	1.08220697801492
TCGA-L1-A7W4-01A-12R-A36G-07	0.0875128625157596	0	0.0520013822914397	0.0249691830594911	0	0.159013660799118	0	0.0532857893249146	0.0327940818409045	0	0	0.0252558961929126	0	0.311718713556219	0.0385305454732959	0.160952898474424	0	0.0260414285214365	0.020402608028128	0	0	0.00752094992195684	0.031	0.188379620109404	1.02209172519226
TCGA-IB-8127-01A-11R-2404-07	0	0	0.0180433792784185	0.0958986500519933	0	0.170133095954098	0	0.0284651392717192	0.0448740260749753	0	0	0.00312347362597473	0.0239804286830002	0.220603788700985	0.054505267742128	0.243514672405944	0.0339520857632902	0	0.0597220391781966	0	0	0.00318395326927732	0	0.409552053298148	0.913316990500655
TCGA-HV-A5A4-01A-11R-A26U-07	0.00151935448065329	0	0.0219370693157882	0.0385807632649343	0	0.194252132045175	0	0	0.0338935361238072	0	0.00151642145003753	0.0340696566869488	0	0.336014902382803	0.0793053929602695	0.149830267641961	0.0601963252721601	0	0.0453250794277416	0	0	0.00355909894772132	0.004	0.257345499986669	0.998299602714756
TCGA-HZ-A49I-01A-12R-A26U-07	0.0456368477764759	0	0	0.0222714623949697	0	0.114300001373158	0	0.0145823147928279	0.0577240663293076	0	0	0.013463398298223	0.26044858991403	0.291557739770727	0.00858306824066164	0.114614811085099	0	0.029955866510285	0.0268618335142347	0	0	0	0	0.463343125079979	0.886384628395501
TCGA-XD-AAUL-01A-21R-A39D-07	0.0149977442395489	0	0	0.0348935760228145	0	0.226409940262066	0	0	0.0671661512190053	0	0	0.0172580056641852	0	0.0912990453087729	0.0214635891023907	0.29997392686374	0.110295563445939	0.0113199516124129	0.0471203120968324	0	0	0.0578021941622926	0.00700000000000001	0.251516248565165	0.986100013262579
TCGA-IB-AAUV-01A-11R-A38C-07	0.0960349892790136	0	0	0.22446123489402	0	0.145617280154537	0.00812640033106784	0.0075722562188828	0.0259427569901564	0	0	0.0124614827435172	0.052865670917131	0.0525591769340778	0.0229439621593515	0.218308223061549	0.0971847090743309	0	0.0313402490648498	0	0	0.00458160817751597	0	0.408275901985716	0.912208524008826
TCGA-3E-AAAZ-01A-11R-A38C-07	0.0226539247612354	0	0.0947111487067896	0.108375677402911	0	0.186512322716584	0.00523943704926873	0.0282387634940874	0.0108565307016238	0	0.00770130202091021	0	0.00621102032546493	0.118000933904749	0.0166356900295557	0.232227868635592	0.0372578901080253	0.00527535722848364	0.117096715096154	0	0	0.00300541781856562	0.055	0.152046405653771	1.01805271128421
TCGA-HZ-A77O-01A-11R-A33R-07	0	0	0.073380938139056	0.0717178377463783	0	0.103209877058624	0	0	0.0416691337761493	0	0.00618715989553839	0.0227601681966282	0.0160294432812065	0.182404051150322	0.107218660544952	0.214864089311941	0.0744570049751644	0	0.0609774345284512	0	0.0134384708402642	0.0116857305553247	0	0.353867158176224	0.939066867811197
TCGA-HZ-8636-01A-21R-2404-07	0.00323428461621722	0.00333811291982805	0	0.0583405237972378	0	0.167320826784531	0	0.00309269246107141	0.00776539885633078	0	0	0.0198481673022956	0.0195977591734876	0.189007801409595	0.0375774170232713	0.288893721606386	0.139998993213862	0	0.0502739681524568	0	0	0.0117103326834308	0	0.453633827156291	0.891040710888583
TCGA-2J-AABI-01A-12R-A41B-07	0.184561039019763	0	0.0648571733489086	0.0327343616508054	0	0.143925882151262	0.0138375092798897	0.0120519389527662	0.0820645989089249	0	0	0.0340361031888964	0	0.250047061283571	0.0226062867272621	0.119355745256989	0	0.0323146798363884	0	0.00370419521559624	0	0.00390342517897625	0.00800000000000001	0.237988849481952	0.99108397425781
TCGA-3A-A9IL-01A-11R-A38C-07	0.0455218548441652	0	0	0.0946020842457827	0	0.268580798711177	0	0	0.0617235797946082	0	0	0.059073582583277	0.0626460866885104	0	0.0114311886964937	0.189567738395214	0.0776342749708956	0.0226815319347602	0.106537279135117	0	0	0	0.454	0.0381078841096337	1.06838446696545
TCGA-2J-AABT-01A-11R-A41B-07	0.0487700641707728	0	0	0.0449590233211857	0	0.271907856767698	0.0103729061376648	0	0.0350994682158167	0	0.0210880865464905	0	0.045875535064841	0.122164145213544	0.0288800318073794	0.294221736110952	0.0226817446204822	0.0266078213253545	0.0237221828085304	0	0	0.00364939788928838	0	0.376637275882057	0.928137650441072
TCGA-IB-7647-01A-11R-2156-07	0.164685032261671	0	0.00902561426053926	0.0695714234765598	0	0.214549092300154	0.0226500804660051	0	0.0245684308983255	0.00842005599945801	0	0.00639207874128517	0.0606331358130726	0.0496323354281336	0.0286932304515692	0.170330495499703	0.0832228265326652	0.0327306730957968	0.052092466704674	0	0	0.00280302807038797	0	0.326563648877597	0.946606076098168
TCGA-2J-AABU-01A-11R-A41B-07	0.0371631002270913	0	0.0247017359172968	0.12449017224231	0	0.20328161691711	0.0262366078705157	0	0.0903668369779913	0	0.0323676917018368	0.0026345685504041	0.00237986971528423	0.145174305529549	0.0399784508139148	0.115675165916326	0.10846091765147	0	0.0470889599689001	0	0	0	0.012	0.225645214446913	0.992794765198436
TCGA-HZ-A8P0-01A-11R-A36G-07	0.136714029174274	0	0.0865546870149155	0.0438186395768517	0	0.18041074554684	0	0.0119672828801821	0.101600987926189	0	0.0042519005499426	0	0	0.319454984458892	0.0183927572349043	0.0325455561384215	0	0	0	0.0280282704677614	0	0.0362601590308252	0.013	0.225054878054028	1.00141710469469
TCGA-Q3-AA2A-01A-11R-A37L-07	0	0.042932371870224	0.021590416145609	0.0223892307772238	0	0.18257473952203	0	0	0.0345351900944161	0	0.0210035553898546	0.0157832368174967	0.00896361426132485	0.30989400242573	0.0178197133820364	0.239860335430513	0.0415885679081495	0	0.0410650259753917	0	0	0	0	0.330979048996198	0.959030162208226
TCGA-HZ-A4BK-01A-11R-A26U-07	0.0534700526565238	0	0.0224452022759347	0.110316495582121	0	0.106362789886415	0	0	0.0715028399958271	0	0	0.029621162857162	0.04530399848958	0.287970427471619	0.0400421225966796	0.112442072096533	0.0425399246693813	0	0.077982911422224	0	0	0	0.047	0.163421977555276	1.02759495770444
TCGA-YY-A8LH-01A-11R-A36G-07	0.0733906689224085	0	0	0.124988534371962	0	0.266421998407646	0	0	0.213689785671294	0	0.00061990500825537	0.034070790958424	0.0437319739895459	0.114343436805877	0.012067059400924	0	0	0.0490537871120443	0.0446612992662387	0.0229607600853801	0	0	0.104	0.117034427165937	1.05662978986217
TCGA-HV-A5A3-01A-11R-A26U-07	0	0.00686782986850688	0.000541965115175158	0.0456198693618685	0	0.258840443828366	0	0.00435242761156067	0.0911988333701921	0	0.0169806547586917	0.0335343180363284	0	0.15545677773626	0.0308799347315467	0.229890493057168	0.0536712526297264	0.0158774510291753	0.034425915504701	0	0	0.0218618333607334	0.136	0.101269014411872	1.05409951009053
TCGA-HZ-8519-01A-11R-2404-07	0.0222249477351582	0	0	0.142118105636622	0	0.271789988457701	0.0123702059193782	0.0219518986740237	0.0129521801159088	0	0	0	0.0107528135966384	0.125825559674658	0.0824108482923273	0.162474915311416	0.0281549771741233	0	0.106973559412045	0	0	0	0.002	0.285392877027989	0.970250605029397
TCGA-HV-AA8V-01A-11R-A41B-07	0.00683885606754768	0	0.0458650097882664	0.0697066333576735	0	0.151932986051025	0.00165254195401619	0	0.0576374524962983	0	0	0.0210326491402215	0	0.301335137656642	0.0168879696017002	0.223618308560072	0.0204780939017981	0.00500212983740707	0.0495124828689253	0	0	0.028499748718407	0	0.385507113428477	0.928519669088226
TCGA-IB-7897-01A-21R-2204-07	0.0594804390089354	0	0.010143535712516	0.134124415276414	0	0.305204478805649	0.024928529562868	0	0	0	0	0.02252676282661	0.0439982647260182	0.000119471487494902	0.0424407183785966	0.184955929470852	0.072944299386805	0.0199308890434161	0.0539208380203399	0	0.00492419092377594	0.0203572373697098	0	0.333370372602096	0.945962922233577
TCGA-2J-AAB1-01A-11R-A41B-07	0.0104032446513108	0	0	0.0927000147535214	0	0.285638740331856	0	0	0.0558304716933836	0	0	0.0280678963243977	0.0372628239809526	0.0366778310488182	0.171317020542329	0.135785131280323	0.0524772985625872	0	0.0938395268305209	0	0	0	0	0.365476240759167	0.936576537879741
TCGA-IB-7889-01A-11R-2156-07	0.0438603104517036	0.0203846711184262	0.0504416176873129	0.141055537142786	0	0.135354909078709	0	0	0.0483822963999669	0	0	0.0189550978645803	0.0688617364195991	0.172679253850972	0.0476704080776277	0.115718321948401	0.0725729173253977	0.00449862846317891	0.0547531842307614	0	0	0.00481110994057645	0	0.458253532552514	0.889715068248309
TCGA-HZ-8637-01A-11R-2404-07	0.046258340099086	0.0028632889445607	0	0.0772189416655256	0	0.123778784892424	0.0393851086466346	0	0.0217240100729911	0	0	0.0583130907176097	0.00726773137960814	0.163406279095277	0.175209231713987	0.134381021605891	0.0445735726691062	0	0.0868856723215603	0	0	0.0187349261757387	0	0.561966530123216	0.830164521973878
TCGA-2L-AAQL-01A-11R-A38C-07	0.00585815508430222	0	0.0189801570777368	0.086415340049622	0	0.208720369476785	0.00241389212927989	0	0.0575623344655313	0	0	0.0265733683086939	0.00604899224273275	0.195380158288785	0.0670311701550864	0.163838187627779	0.076977192625782	0	0.0759562627952522	0	0	0.00824441967263159	0.001	0.294699690317117	0.96598717000657
TCGA-IB-7646-01A-11R-2156-07	0.0313113692493143	0	0.0121195690652609	0.0269029653902743	0	0.187238903708999	0.0446073834177744	0.0341531298733464	0.00271678575952445	0	0.00506233966275297	0.00143656180315667	0	0.0781028864968727	0.139697793839897	0.226404581024714	0.0179792942465352	0.0326346495317482	0.0684531611402715	0	0	0.0911786257895581	0.002	0.279511609666043	0.975184969156513
TCGA-US-A77J-01A-11R-A32O-07	0.416779507330289	0	0.0177580962966512	0.0760252920222849	0	0.0260462372235759	0.00479963441922255	0.0366360022287041	0.141421756391538	0	0	0.00601230422417657	0.00132691230284628	0.0828150083204929	0.0330460522250851	0.0556726380919617	0.0881594399059926	0	0.0135011190171796	0	0	0	0	0.41392048077698	0.911197833040073
TCGA-HZ-7926-01A-11R-2156-07	0.177838060073217	0	0.00183978318952591	0.158590108825988	0	0.177649921487328	0.0174971691960385	0.0184987225545399	0.0492804092097747	0	0	0.0165546540745575	0.0397550483774139	0.0300678704655755	0.00671867147431419	0.107305781801564	0.0789168467866859	0.0622934551441133	0.0450473490618652	0	0	0.0121461482774991	0.14	0.10056106464481	1.04127798559164
TCGA-IB-AAUS-01A-12R-A38C-07	0.020788649738307	0	0	0.0990767891661135	0	0.101970028864452	0.00284754654230201	0	0.018349967229224	0	0.0104635197988961	0.0161103770391961	0.0215384730673914	0.204329372381217	0.0117352532970048	0.304327025988813	0.0484494886820719	0.0248651832283609	0.0830716141517813	0	0	0.0320767108248681	0	0.504391468979528	0.863150126011249
TCGA-IB-A5ST-01A-11R-A32O-07	0.311547544777899	0	0.0393543271573518	0.0673365550805775	0	0.0713478504184363	0.00720799332137887	0	0.0870203329435295	0	0	0.011736539195977	0	0.236805171227454	0.0208915288364102	0.109218666102898	0	0	0.0173284572486033	0	0	0.0202050336894844	0	0.431810838457187	0.901644604713964
TCGA-IB-A7LX-01A-12R-A36G-07	0.0526784453634959	0	0.0210313720676778	0.188095287706107	0	0.159320100351399	0.00219720266448999	0.0427651905238913	0.0420717312976083	0	0.024425840069787	0.00419592490357068	0.0308709513228366	0.18122263033302	0.0861146614756277	0.0908361256654898	0.0242143821077218	0	0.0499601541472772	0	0	0	0.134	0.102391025878701	1.05086670940477
TCGA-IB-7887-01A-11R-2156-07	0.0245961410787951	0	0.0480787681176353	0.173045477647762	0	0.169875308359862	0	0	0.0598598245432109	0	0	0.0607056151358013	0	0.060621298078509	0.0699860332913361	0.100616346524038	0.061745443932572	0	0.0887123942684603	0	0	0.0821573490220177	0.136	0.101297053687298	1.04531661712343
TCGA-IB-AAUR-01A-21R-A38C-07	0.257074696139918	0.11954640198555	0.00773083103212625	0.159323303521867	0	0.0702646868244091	0.0304591455738405	0.00884639496389387	0.124695109268585	0	0	0.00928735283579731	0.00861941474194113	0.0885301263438734	0.00851543046840988	0.0344126456801654	0.0169605783968335	0.0172887392835901	0.0369877307579445	0	0	0.00145741218125473	0	0.471415303717005	0.88137728038782
TCGA-RB-AA9M-01A-11R-A39D-07	0.0528543183869229	0	0.0859101332986723	0.138669272848492	0	0.154072436525739	0	0.0410092500034692	0.0432241904662958	0	0	0.0410206583673331	0.0716419141181144	0.0850199217004835	0.0458077334696187	0.0986996605915361	0.078489347956184	0.00336090700739493	0.0548535279984084	0	0	0.0053667272613353	0.05	0.157045168566068	1.01277784510951
TCGA-IB-A5SS-01A-11R-A32O-07	0.0347945331453509	0	0	0.0505350399669835	0	0.121450382789359	0.015160196755543	0.00295581153520187	0.0208187769662765	0	0.00927457967850981	0.0103479049708212	0.029120955722164	0.170176424938865	0.0173568296941676	0.405877976999111	0.00616189881625074	0.0315351423068207	0.0501324180293159	0	0	0.0243011276852596	0	0.338900614997829	0.953130286565682
TCGA-HZ-8002-01A-11R-2204-07	0.0145879046638128	0	0	0.125105339733748	0	0.218443582318559	0	0.00238366258647029	0	0	0	0.0371897626168693	0.0620359248314134	0.0838318371809717	0.0314500294463213	0.262175478813085	0.0571349293124115	0.00303294771771911	0.0901925066793373	0	0	0.012436094099282	0.005	0.255263700262241	0.981910694944991
TCGA-YB-A89D-01A-12R-A36G-07	0.0233929049600022	0	0.0108693644768964	0.0553802952769348	0	0.219488564328275	0	0.00681890322707195	0.0545841961295472	0	0	0.0127385644209145	0.0359952866579931	0.0723438613046075	0.0227915561792249	0.237136684141122	0.113181930316805	0.0918807268394396	0.02714086936543	0.0051215999527504	0	0.0111346924229855	0	0.352538186042767	0.937806348724593
TCGA-2J-AAB8-01A-12R-A41B-07	0.0616184540458386	0	0.0211560529363839	0.0906644867284736	0	0.173324708976656	0	0.0311342263455195	0.0682516113403368	0	0	0.0217136581582803	0.0104375975869877	0.0951662662874644	0.0466801562886783	0.208729360252302	0.113938770376498	0.0214229359146484	0.0293560015886284	0	0	0.00640571317330412	0.00700000000000001	0.247353554127972	0.982366477242751
TCGA-2J-AABO-01A-21R-A41B-07	0.0598623493765098	0	0	0.0787151159933539	0	0.258016727292825	0	0	0.0639371514925044	0	0	0.0194623608723639	0.00428182162267561	0.181042093587049	0.0464397872567956	0.153429449979391	0.0423245716741869	0.00888247668039277	0.0836060941719519	0	0	0	0.01	0.232487102079333	0.9926131745928
TCGA-FB-A7DR-01A-21R-A33R-07	0.0580318084489313	0	0.0232424346222072	0.0693261460857267	0	0.223967526775093	0	0	0.0293732237057097	0	0	0.0326993617343663	0	0.0824130508358525	0.0631773705532517	0.173448351049828	0.00313502794621082	0.0816753814640967	0.121749428664307	0	0	0.0377608881144199	0.04	0.172103897335852	1.01323291916889
TCGA-HZ-A77Q-01A-11R-A36G-07	0.181548247439683	0	0	0.0283766828058488	0	0.195563129479713	0	0	0.0420814562960957	0	0.000946437185669969	0.0183976394093652	0.0372826779432234	0.204175194940511	0.0150521329795367	0.122539155553793	0.0352392212128636	0.0297900276565153	0.058964888092743	0	0	0.0300431090044383	0	0.370822510290815	0.929556122748484
TCGA-3A-A9IB-01A-21R-A39D-07	0	0.000827213725558476	0	0.0342570144577826	0	0.211031928138262	0	0.0155714415173806	0.0496157428884258	0	0	0.0166744575212751	0.0423452118132151	0.182214651633231	0.0735902902036486	0.261745542980466	0.0218410134765374	0.00209337395656026	0.0677929406510875	0	0	0.0203991770365693	0	0.342429737852823	0.9462616685173
TCGA-IB-AAUW-01A-12R-A38C-07	0.132899851422797	0	0.0397008283757783	0.0368375035711958	0	0.210985713778343	0	0.00373538375852057	0.0236006272469456	0	0	0.0607432818365655	0.0173139559246091	0	0.118528408532825	0.180841720583048	0.00628713471127887	0	0.153644535561443	0	0	0.0148810546966505	0.178	0.0893872742432324	1.04848592112199
TCGA-LB-A7SX-01A-11R-A33R-07	0.0297858439744664	0	0.274731700886225	0.104507737042442	0	0.228838240784024	0	0.0379139083691349	0.0382657517845131	0	0	0.0542468664934085	0	0.076809696395085	0.0109041448456703	0.0746840301409254	0	0.00929734102695897	0.0202282535571443	0	0.0195960073519501	0.0201904773480519	0.715	0.00424346666459583	1.07240899135713
TCGA-3A-A9IS-01A-21R-A39D-07	0.0784892185314321	0	0.00472143307225322	0.0877079259410008	0	0.109757939840173	0	0.0266182692554684	0	0	0	0.142262111605937	0.0634714465649305	0	0	0.341973521145047	0	0.0775211883943699	0	0.0584265543651606	0.00730918985323382	0.00174120143099318	0.775	-0.00267470089661489	1.10668758732606
TCGA-FB-AAQ6-01A-11R-A41B-07	0.0569753522930093	0	0.0693815956402782	0	0	0.373051445985969	0	0	0.0602984956645241	0	0	0.0517610289256031	0	0.15190614126084	0.0737651133589955	0.090759306004183	0.00453689468684997	0	0.0654224080257645	0	0	0.00214221815398397	0.158	0.095707226381068	1.0492996568239
TCGA-2J-AAB4-01A-12R-A41B-07	0.000500026374651622	0	0	0.0711863813382971	0	0.267126060572806	0.000864304864139791	0	0.0499282825005209	0	0	0.0428944183622174	0.0317190451989045	0.0708977215897124	0.116648198900829	0.151965723858505	0.117002295488587	0	0.0792675409508295	0	0	0	0.00900000000000001	0.236309158744049	0.991781816381399
TCGA-HZ-A8P1-01A-11R-A37L-07	0.0259804035280117	0	0	0.0404216852641452	0	0.320159797924553	0	0	0.0337033358101837	0	0.0546156419076358	0	0.00291888571473832	0.0508037223426604	0.0382514601293764	0.319303922311604	0.0513061868256233	0	0.0625349582414679	0	0	0	0.209	0.080434981248119	1.0586150873564
TCGA-2J-AABF-01A-31R-A41B-07	0.0210935783430202	0	0	0.103397576205569	0	0.129212677930972	0	0.0118823406286287	0.0498626232476536	0	0	0.0118376196268956	0.105118068266822	0.0296853679168174	0.147993927661674	0.168231898740658	0.134163520229449	0	0.0524904671810818	0	0	0.0350303340207585	0	0.447250808969604	0.893570295258911
TCGA-3A-A9IC-01A-11R-A38C-07	0.0190770878332552	0	0.0310775255326748	0.0692143542972085	0	0.217707425642022	0	0	0.0540940785500216	0	0.00332703869335182	0.0386944496979348	0	0.116502017319592	0.0157643274873038	0.28935068598942	0.0455696193863001	0.00368979188500875	0.0600068671915034	0	0	0.0359247304944033	0.055	0.151995193902685	1.02740581430597
TCGA-H6-8124-01A-11R-2404-07	0.0789139202146019	0	0.00754544163964081	0.0162299031778201	0	0.21812198183351	0	0.00611857612735708	0.0944943335049368	0	0.062906807748876	0.0170349684978316	0.0220787062861067	0.327712832398296	0.0191053735922075	0.0727381595678885	0	0	0.0537553722453509	0	0.00189351165283149	0.00135011151274461	0.102	0.11824355849662	1.05436221344395
TCGA-2J-AABV-01A-12R-A41B-07	0	0.00486764313138933	0.06387711058781	0.241426877507261	0	0.0889929000719777	0.013212122980463	0.00369221136389619	0.0828537109498342	0	0	0.0574229609151816	0.121326899381298	0.00170880447014757	0.0234478120125958	0.0996043630296339	0.0999067166546706	0.00232018449781437	0.0941565821830746	0	0	0.00118310026295181	0.072	0.135880248730579	1.02783134149717
TCGA-3A-A9J0-01A-11R-A41B-07	0	0.00236645156159024	0.140903267626349	0	0	0.161850013082564	0	0.0243366055407466	0.0124320642860329	0.0123115815993563	0	0.0262050819828119	0	0.37552491796338	0.0387594725148322	0.186008843499071	0	0	0	0.0172098423900965	0	0.00209185795316965	0	0.340729548789991	0.956840333008926
TCGA-IB-7886-01A-11R-2156-07	0	0.0070133484426016	0.00257079288461186	0.0290146436849986	0	0.212670617656786	0	0	0	0	0	0.0673733311858606	0.00566221212876112	0.119081729167964	0.0739293846618142	0.328036167902746	0.0294195864268288	0	0.12283567142712	0	0.00239251442990707	0	0	0.32764188810485	0.953263790151348
TCGA-OE-A75W-01A-12R-A32O-07	0.00837150621401935	0	0	0.159945341164967	0	0.195480301573592	0	0.00585921744839913	0.0127431738495431	0.0122982814345686	0	0.0884212430438921	0.00720009734134061	0.168593969238648	0.100308171401052	0.120835738605849	0.0373353382707969	0	0.0826076204133325	0	0	0	0	0.367068254407908	0.9359551401072
TCGA-2J-AABA-01A-21R-A41B-07	0.0517698825247867	0	0.110233695561688	0.0421580365892887	0	0.375898636114482	0	0	0.0216441174530721	0	0	0.030461002275303	0.00273328172714423	0.115837540428364	0.00978235134998279	0.0997537230334967	0.0314172969967213	0.0258755147030389	0.0816155017932727	0	0	0.00081941944935889	0.029	0.190375951711007	1.00478090435389
TCGA-F2-6879-01A-11R-2156-07	0.0460767818708221	0	0	0.0327856475008259	0	0.274223902964257	0	0.0339494824849425	0.0187421906016489	0.00239586572495379	0	0.0330208948691995	0.0202172683101465	0.165377965963371	0.0700544342456357	0.123714583153178	0.084848228689453	0.00977938834391936	0.0764128280479917	0	0	0.00840053722965433	0.041	0.17079021321256	1.01706193722956
TCGA-LB-A8F3-01A-11R-A36G-07	0.0256801514443985	0	0.0114355868465619	0.0463121827397721	0	0.178037580917543	0	0.019237881650329	0.106263142380575	0	0	0.0535348743072474	0.0252645591263022	0.193424865521863	0.00628181068921231	0.122960317646142	0	0	0.156683451629169	0	0.0134518531964868	0.0414317419043983	0.179	0.0883263153139733	1.05323148668828
TCGA-Q3-A5QY-01A-12R-A32O-07	0.0763367101686922	0.222142489758234	0.0060875139014639	0.108086101190527	0.111905357362368	0.0591106328792747	0.0532901799927639	0.0157534714226691	0.12565515414082	0	0	0.00462940770314289	0.015012023918098	0.065025070620913	0.00708031489558955	0.0705164574786181	0.00570427595521317	0.0391149564355692	0.0143722389921821	0	0	0.000177643183861175	0	0.522461592004017	0.856508511642899
TCGA-HZ-7920-01A-11R-2204-07	0.132488953187754	0	0	0.139730088778931	0	0.280851622404567	0.0144253693844096	0	0	0	0	0	0.0828351134042018	0	0.0581692543474692	0.132382246998159	0.0358693998007417	0	0.112255842169898	0	0	0.0109921095238684	0.005	0.254509653627357	0.979511959525272
TCGA-FB-AAPP-01A-12R-A41B-07	0.0382626900358753	0	0.133059794163961	0	0	0.480341267523473	0	0	0	0	0.0514245058666894	0.0624748351821295	0.00880602202482221	0.00934246584472972	0.0136370062298621	0.101703625032857	0.0455557895792035	0	0.0553919985163974	0	0	0	0.314	0.0584965015551609	1.0696756675114
TCGA-F2-A44H-01A-11R-A26U-07	0	0	0.0011705079274945	0.0300437650273717	0	0.129333047096268	0	0	0.0239818125829889	0	0	0.012133328808838	0.0666818847890333	0.424047281118509	0.0182618423888684	0.176095213739822	0.045773970187183	0.0212192220990705	0.0305493673795087	0	0	0.0207087568550443	0	0.533375804065348	0.846858862258544
TCGA-IB-AAUT-01A-11R-A37L-07	0.0240076309887731	0	0.0534516148507716	0.102597925537266	0	0.330356681560312	0.0062387778836617	0	0.0261035625154598	0	0.00431840674416406	0.0166921561670976	0.00744169476393137	0.111278853232043	0.0661810405193018	0.0995676943800259	0.0597105959437031	0	0.0838390284017821	0	0	0.00821433651170689	0.036	0.182278044128953	1.01141660717509
TCGA-HZ-8005-01A-11R-2204-07	0.00153102110834392	0	0.0102020470641191	0.0198801021111873	0	0.227321831118225	0	0.00361388272504422	0.00351383202248001	0	0.0178177412370421	0.0630341109806229	0.00721613946409426	0.112236643356619	0.152303362268943	0.264829475769635	0.00712907460426663	0	0.0962004697607148	0	0	0.0131702664086623	0.001	0.303114228402625	0.9688105498469
TCGA-S4-A8RM-01A-11R-A37L-07	0.0427100083719955	0	0.0383286817264167	0.0772529947407633	0	0.444755490445772	0.0334941547447529	0	0.0208534766195488	0.0204499501098362	0	0	0.0120378572864578	0.022119774476527	0.0398244640745728	0.128845301935483	0.0934322031778724	0.00476949967101032	0.0211261426189912	0	0	0	0.178	0.0891031717543758	1.05927190032595
TCGA-HZ-7925-01A-11R-2156-07	0.0500078761092623	0	0	0.0150547083551052	0	0.193820955655466	0	0.0101147846768808	0.0427430315678725	0.00553114510049862	0	0.0196533713662018	0	0.184710519330333	0.0195679323876753	0.266079414652163	0.00724017473227338	0.0370981300994759	0.0420932943104454	0	0.0233290369410077	0.0829556247153391	0.077	0.131942530083603	1.04424342514179
TCGA-XD-AAUH-01A-42R-A41B-07	0.109921979955833	0.157681267348628	0	0.162987598903436	0	0.185871304228126	0.00277289278458764	0.00282097521331328	0.0752535975743706	0	0	0.0515335688714972	0.00887655165969616	0.0244017646441944	0.015451445911947	0.118161033512419	0.0261488588991551	3.66821703128822e-05	0.0536803592957803	0	0	0.00440011902670254	0	0.340850374486512	0.945370635399237
TCGA-FB-A5VM-01A-11R-A32O-07	0.0273114019765548	0.00521807331767551	0.0308477612810316	0.103075298605431	0	0.125682751310113	0.0387770980589109	0.00435518398056592	0.0847216039639456	0	0.00748110615935619	0.00622608815938242	0.0152120305847875	0.181864356558629	0.0377514644014859	0.150326428182041	0.114923695654377	0.0288329458350803	0.0373927119706326	0	0	0	0	0.485534060267208	0.876079782301315
TCGA-Z5-AAPL-01A-12R-A41B-07	0.237975648349649	0.185127957374086	0	0.136617972045448	0.0390192050615531	0.0392414042995609	0.0617722167446163	0.043626992159889	0.107498678455124	0	0.0189443863184985	0	0.0111781452306644	0.0425475761416534	0.0253572048524801	0.0198908054299799	0	0.0278669623640129	0.0033348451727844	0	0	0	0	0.570573778709322	0.825300644424823
TCGA-IB-7649-01A-11R-2156-07	4.48266712471013e-05	0	0.0301386588113703	0.10137228138881	0	0.159191763826315	0.0189748701964667	0	0.032101762115482	0	0	0.0289891761896805	0.120145479838665	0.118154472787722	0.0260166736261089	0.0832677483965099	0.0978088267841147	0.0164714387474708	0.159757194850598	0	0	0.00756482576943878	0	0.401496632883723	0.915315787955984
TCGA-2L-AAQI-01A-12R-A39D-07	0	0.00770708414366219	0.0429922032649646	0.0652004839712527	0	0.195705192824697	0	0	0.044137913939735	0	0	0.0475215623657812	0.0282427857480646	0.335594258218887	0.0432294325048975	0.138393126793309	0	0	0.043462547419517	0	0	0.00781340880523139	0.015	0.214223123411355	1.01557214787966
TCGA-IB-A5SP-01A-11R-A32O-07	0.0234593206662054	0	0.0224123360959502	0.0472344707125964	0	0.226097405517635	0	0	0.0555480033689325	0	0.0249344785058038	0.035398852357427	0.00312718888742529	0.187631387132372	0.0355575865540999	0.178756367648616	0.0672182929198199	0.00761863133810785	0.0850056782950098	0	0	0	0.048	0.160156499779849	1.02315955545635
TCGA-IB-7888-01A-11R-2156-07	0.0735019910313569	0.0315527383198095	0.0451136539133235	0.0805387393593485	0	0.176190181465957	0.0343293975068608	0	0.0259677091963023	0	0	0.0190237423715521	0.0999145778243035	0	0.0334064563398851	0.199505432839091	0.0580547176049822	0	0.0738315996708343	0	0	0.0490690625563939	0.043	0.165795822876735	1.00785819523771
TCGA-IB-AAUQ-01A-22R-A41I-07	0.027371745932877	0	0.10006019746782	0	0	0.206824165513872	0.000131685358597543	0	0.053978037873649	0	0.0309407928632883	0.00446459861573784	0	0.336858925348618	0.0129672511749617	0.137077239494831	0	0	0.0893253603557479	0	0	0	0.026	0.196710513805986	1.01747385604255
TCGA-2J-AABR-01A-11R-A41B-07	0.0373811187927101	0	0.0362804788559121	0.207372341625458	0	0.245355618197418	0.0213909671018774	0.0139558132045128	0.0059588636723317	0	0	0.0351587947858297	0.0324158913503432	0.0380193464786336	0.0661361490079114	0.120181509250891	0.0894472328350337	0.00400629703901443	0.0422989656910064	0	0	0.00464061211111688	0.004	0.259959697827229	0.980852283743071
TCGA-IB-7891-01A-11R-2204-07	0.0300395854292575	0	0.0481200443122295	0.111734474092891	0	0.0823277533881137	0.0139129581796058	0.000609244133018444	0.0413512627496117	0	0	0.0366893228485423	0.0493130349003658	0.141163821700583	0.0958712776488422	0.152782256612085	0.100410796098253	0	0.0853602358523273	0	0	0.0103139320542733	0	0.375033065035002	0.926927752616301
TCGA-M8-A5N4-01A-11R-A26U-07	0	0	0	0.0335254644528276	0	0.154717148551769	0	0.000893433897308299	0.0529466709543379	0	0	0.0399024453859989	0.01468411324265	0.256031866401181	0.111730930481689	0.217231143108321	0.00373321285787705	0	0.0575107103562403	0	0	0.0570928603098001	0.036	0.179955474097586	1.03533224238922
TCGA-HV-AA8X-01A-11R-A39D-07	0.0300683626330567	0	0.132440288639808	0.0348145431788242	0	0.124612582848456	0	0	0.0250975918316079	0	0	0.0623481737709861	0	0.0708727320729642	0.0150753913474991	0.185641758857948	0.0360775211080356	0.0924093264455393	0.183697867135327	0	0	0.00684386012994739	0.695	0.00732760682401304	1.06697293183647
TCGA-3A-A9IR-01A-11R-A38C-07	0.0325079113679802	0	0	0.0419744650017739	0	0.32457452561287	0	0.0323996015519096	0.0491569803754367	0	0	0.107765608327849	0.0201359369049124	0	0.0446065044254034	0.178703561041014	0.0156955843040112	0	0.15247932108684	0	0	0	0.577	0.022565593206258	1.08871555998687
TCGA-HZ-8001-01A-11R-2204-07	0.0637362358743743	0	0.0903586850384636	0.0730216704304074	0	0.0928836329110999	0	0.0495468177980771	0.0162901290976789	0.0212738920840285	0	0.0817116889091312	0.0201752934063707	0.0230930729109941	0.0235064215292763	0.206345789088285	0.0378005918437312	0	0.166407210865218	0	0	0.0338488682128637	0	0.46635881083141	0.887369669747874
TCGA-HZ-8003-01A-21R-2204-07	0.0722573891913233	0	0.0564508413118039	0.0142138101609093	0	0.212643402087509	0.017393276283988	0	0.0144263536114623	0	0.00239842003614459	0.0122658481870121	0.00780842482704353	0.178059882316742	0.0928030000040519	0.19028955590344	0.00797924426364787	0	0.105985309938319	0	0.000195290375422917	0.0148299515011808	0	0.477344743108629	0.879777407768413
TCGA-IB-A6UF-01A-23R-A33R-07	0	0.00396569547242535	0.0303584596458184	0.0601044868428684	0	0.148343795374683	0	0.00279514987731735	0.0220667739347974	0	0	0.0399349977791936	0.152505787673302	0.149397526144419	0.0390104225405799	0.12793404679043	0.0445141870621005	0	0.124429699630832	0	0.0520238837957947	0.0026150874354387	0.24	0.0710190850408036	1.0528355143852
TCGA-HZ-A9TJ-01A-11R-A41I-07	0.0602273452538325	0	0.0605944532372712	0.0440358673096244	0	0.189317989444229	0	0.0123257115620665	0.0761400430361028	0	0	0.0627004898393219	0.00225003086103213	0.170854085712859	0.0695601302398808	0.154826931613925	0.0311136131651188	0.00566122383199293	0.0603920848927427	0	0	0	0.08	0.129378193579592	1.0320755330779
TCGA-FB-AAQ3-01A-11R-A41B-07	0	0	0	0.109397695461226	0	0.134559314593598	0.00352010084236054	0.014057874043175	0.0411285544728866	0	0	0.0555237904934086	0.0107806306786147	0.151197889643721	0.0897684767322234	0.219203525885542	0.0537912358372371	0.0418176096169134	0.0716624489548233	0	0.000786307142011419	0.00280454560225902	0	0.310667708987635	0.960893431379955
TCGA-F2-A7TX-01A-33R-A38C-07	0.0336710329230762	0	0.0348947576963552	0.164974027465334	0	0.0822908149819911	0.100079441915895	0.0202546310534974	0.0309055253899	0	0	0.041216118439905	0.00452247057015858	0.0825491489383081	0.120718988235434	0.180727241422745	0	0.00420387844624781	0.096342000029001	0	0	0.00264992249215049	0	0.483612720058859	0.876005696803677
TCGA-IB-7885-01A-11R-2156-07	0.0564831818015869	0	0.0487187720301798	0.0536026466734562	0	0.195401526877113	0	0.0304666870853245	0.0584497721884802	0	0	0.0421699950277451	0.0068432954711328	0.106699439297989	0.0518780931694518	0.170422469538337	0.0690441679307746	0.00506936092899694	0.0488723194727825	0	0	0.0558782725066492	0.048	0.160515721446014	1.01519502904142
TCGA-H6-A45N-01A-11R-A26U-07	0.0384340845977079	0.0304237004439478	0	0.0223637558176601	0	0.202634962360149	0	0.00929471135637431	0.015086380160731	0	0	0.0232563154683757	0.00286271900997787	0.427012832997479	0.0821566646932869	0.0799290096995187	0.0147397839730328	0	0.0518050794217596	0	0	0	0	0.481720482678877	0.877807163858329
TCGA-2L-AAQE-01A-11R-A39D-07	0.0661828373547324	0.118968007131035	0	0.0791558788975743	0	0.145341367018034	0	0	0.144401302405445	0	0	0.0399430087454297	0	0.235105033539973	0.0282346027802446	0.110350695889494	0	0	0.0323172662380387	0	0	0	0.00800000000000001	0.237239956721582	0.993541219053548
TCGA-IB-AAUP-01A-11R-A37L-07	0.276395392110707	0.138324872078569	0	0.0917644005248116	0	0.17098619794292	0.0137384104202715	0.0481010512648058	0.0445289115496027	0	0	0.00658933189422817	0.00376489256811505	0.0857980646319596	0.0206280966652155	0.0707265783209291	0	0.00857017058063591	0.0200836294472295	0	0	0	0	0.451046715068147	0.892114187287407
TCGA-3A-A9I7-01A-21R-A38C-07	0.0677194016346494	0.0230285188184265	0.0597616035483383	0.135715682244917	0	0.175791753801271	0	0.00629448062267556	0.105233565185906	0	0	0.0167785658121349	0.00833051980652815	0.0652913679966201	0.063796841411931	0.16866367878678	0.0470693901078114	0	0.0565246302220097	0	0	0	0.015	0.219149747053573	0.991969860615996
TCGA-FB-AAPY-01A-11R-A41B-07	0.106695925637827	0	0	0.0982313967124448	0	0.200026654984666	0.00772593821018658	0.0134871665612299	0.0944991527967988	0	0	0	0.01200927961294	0.0866085549705794	0.039575544829352	0.151582048203158	0.0761067976226081	0.0306734709255187	0.0773150641804798	0	0	0.0054630047522117	0	0.352915512251414	0.936222781961294
TCGA-2L-AAQM-01A-11R-A39D-07	0.0795542454066051	0	0	0.101849276404226	0	0.211995503682086	0	0.0358132834425305	0.0118443211027052	0	0.206452210089442	0.0320433088877679	0.0745021849635512	0	0.0406583371966325	0.15214862179315	0	0	0.0517028024592152	0	0	0.00143590457208805	0.593	0.0205093394756802	1.10737719022734
TCGA-HZ-7922-01A-11R-2156-07	0.0524358341013003	0	0.0328731096006412	0.0805973180873595	0	0.232361677175912	0	0.0124951683120377	0.0303612504969361	0	0	0.0341559459352023	0.0535920101214186	0.0384533764836676	0.0854830613938743	0.122941345500185	0.107957007201706	0.0104797823129987	0.0804698856994319	0	0	0.0253432275773295	0.003	0.268691809361171	0.970931511426356
TCGA-HZ-A77P-01A-11R-A33R-07	0.00682465326384929	0	0	0.155576623080626	0	0.147579497953579	0.0089003468868863	0	0.0296831717391209	0	0.0131724168037521	0	0.0222078559047431	0.0373410290399292	0.0359361910527291	0.33918105894278	0.0624087636339246	0.0127119024751195	0.12847648922296	0	0	0	0.016	0.20915392511185	1.00214568092967
TCGA-FB-AAPZ-01A-11R-A41B-07	0.0134022236715852	0.00236696231283973	0	0.0147499454991869	0	0.265058457265864	0.00707116828967997	0.014934725751176	0.0232544996264556	0	0.00612463258344794	0.00145050610730912	0.0087997450941668	0.341617482855924	0.0301272638688014	0.142557662728075	0.0316024828041895	0.0238363412776302	0.0654324992158785	0	0	0.00761340104779032	0	0.35205479757211	0.947832678486283
TCGA-3A-A9I9-01A-11R-A38C-07	0.0014351124672312	0.00217982542241512	0	0.0759540550811848	0	0.16813039957659	0	0.00798090031472882	0.0924587903819197	0	0	0.0727549450427501	0.0437829315095474	0.134772330934404	0.0258062080123129	0.286279638462391	0.0393742149193239	0	0.0215984018729923	0	0	0.027492246002208	0.004	0.257201220364275	0.987220013028242
TCGA-IB-AAUU-01A-11R-A37L-07	0	0	0	0.0301597048572282	0	0.189234176065692	0	0	0.0803205332207511	0	0	0.0370927642400206	0.118653586751487	0.098066679399241	0.0146332773785236	0.196828944429411	0.122950743514418	0.0529860233347825	0.0492662409170208	0	0.00708869355510465	0.00271863233631942	0.012	0.225624550907487	0.993039637822949
TCGA-3A-A9IZ-01A-12R-A41B-07	0.0677603907537882	0	0	0.0870758179385871	0	0.200368127921388	0	0.0762214136478995	0.00116013347291934	0	0.0621371168619879	0	0.00171373130025958	0.171158224674892	0.0396203323218795	0.0526985008490896	0.0100174436993639	0.0276942743622857	0	0.129361088562623	0.0121678138120528	0.060845589820984	0.726	0.00346124666594017	1.09619944465975
TCGA-FB-AAQ2-01A-31R-A41B-07	0.12145941550687	0	0.031072836050255	0.0527022781670877	0	0.1908359437826	0	0.0334852102158195	0.0931611855173329	0	0	0.0444308683337263	0.00691494815025269	0.228564450964377	0.0238067067833408	0.101308297954564	0.0155384481796799	0.0206795349775056	0.0360398754165887	0	0	0	0.174	0.0913921104436206	1.0525765755595
TCGA-IB-8126-01A-11R-2404-07	0.0833461878186559	0	0	0.262583711645663	0	0.199709692890301	0.0267087001127574	0.0268556015753296	0	0.0763374324560939	0	0.0123597370414932	0.00812729513168509	0.00529711885341119	0.060723898377471	0.140807151295552	0.0195763171003644	0.00236408412535048	0.0691579452773307	0	0	0.00604512629854177	0	0.387606977684534	0.925847010367318
TCGA-HV-A7OL-01A-11R-A33R-07	0.244128480890248	0	0.0535074028802764	0.0543242128328763	0	0.0387391788728116	0	0.0982835871386974	0.0524625243319953	0.0086865685823863	0	0.0846533731825198	0	0.104650655632599	0.0444448753344254	0.0827237858214839	0.00635800074905118	0.0184833444662462	0.0830047243930752	0	0	0.0255492848913075	0	0.361563441600475	0.93268067179697
TCGA-HZ-7289-01A-11R-2156-07	0.0443999555923862	0	0.00243449816741633	0.122632559736023	0	0.187648290836094	0	0.0184592089286118	0.0497470981053513	0	0	0.161280435953681	0.0329466415114337	0.114361975883398	0.0215314898042347	0.0692609715572958	0	0.0107228136799133	0.15301985332726	0	0	0.0115542069169009	0.672	0.0100289805730272	1.10566283227026
TCGA-2L-AAQJ-01A-12R-A39D-07	0.154962916051044	0	0.0522732295705505	0.0810096309476789	0	0.160197217282403	0	0.038673854458496	0.0559950968767655	0	0	0.0342756378208447	0	0.222127769288483	0.0592789750717757	0.0888124865902138	0.0369583533110744	0	0.0154348327306701	0	0	0	0.018	0.204193646418378	1.00407078430452
TCGA-IB-7890-01A-12R-2204-07	0.0251954396900816	0	0.05268895285485	0.0273351248771221	0	0.0766715860912626	0	0.00517089544501646	0.0165432033423488	0	0	0.00878938058232075	0.0144134806854763	0.420247457251639	0.0140324322041945	0.216997028392906	0.0376221261639589	0	0.0785488259430793	0	0	0.00574406647574355	0	0.553928688894762	0.832769511080806
TCGA-HZ-7923-01A-12R-2156-07	0.103389953644612	0	0.0225425614453164	0.0769680910162747	0	0.275617765101612	0.0236758810691708	0.0206798503530862	0.0188294456101472	0	0	0.00158162065285849	0.0344747654552641	0	0	0.183277000801321	0.0787711695373563	0.0562139171240303	0.068919803434766	0	0	0.0350581747541844	0.175	0.0908617613038818	1.03977989691295
TCGA-IB-A5SQ-01A-11R-A32O-07	0.0463963617878041	0	0	0.0403866911503216	0	0.11656127904997	0	0.0233399704803535	0.0724256300165191	0	0	0.0213007063070478	0.000622320046245761	0.310323538419796	0.0408141716955114	0.193082107829955	0.0696972512940242	0.0186762834532555	0.042925745431026	0	0	0.00344794303817012	0	0.437075807994384	0.900767588109348
TCGA-XD-AAUG-01A-61R-A41B-07	0.0402019072709105	0	0.10695290011732	0.0669105976871703	0	0.318436887085583	0.012337883704935	0	0.0184492379259889	0	0	0	0.104596568734532	0	0.0213135710087309	0.156167368911855	0.0459794379908077	0.0328209691822167	0.0723494887061605	0	0	0.00348318167378995	0.039	0.174936508393576	1.00500223620052
TCGA-FB-A545-01A-11R-A26U-07	0.0703615861625155	0	0.0721947587208793	0	0	0.144562981053787	0	0	0.0398825656855447	0	0	0.0448138790937818	0	0.505811036517879	0.0184615061315983	0.0342029188682971	0	0	0.069708767765717	0	0	0	0	0.398759847721652	0.931202077379481
TCGA-RB-A7B8-01A-12R-A33R-07	0.011801403513304	0.00709197332522409	0.0289705349662546	0.106565959161443	0	0.272377543226866	0	0	0.080461286562609	0	0	0.0606808690312777	0.00472788464601939	0.103268205077064	0.0581373682594054	0.156086887038029	0.062582118062966	0	0.0268955805578872	0	0	0.0203523865716503	0.003	0.277183492231071	0.974352475675228
TCGA-HV-A5A6-01A-11R-A26U-07	0	0	0.0175751244759379	0.0399122804596215	0	0.242631009575174	0	0	0.0290062343020408	0	0	0.048914071331549	0	0.425263900201176	0.0495547376204014	0.124148605869142	0	0.00745662619218126	0	0.00317909518902119	0	0.0123583147837542	0.004	0.259375136543066	1.01218008536197
