# Supplementary material for: Analysis of M2 macrophage-associated risk score signature in pancreatic cancer TME landscape and immunotherapy
Source: Front Mol Biosci. 2023 Jul 4;10:1184708. doi: 10.3389/fmolb.2023.1184708 (PMC10352656; doi:10.3389/fmolb.2023.1184708)
Supplement: Supplementary file 1 [file Presentation1.zip › Supplementary/Additional File 1/Table 4.txt]

gene	HR	HR.95L	HR.95H	pvalue
ABCB4	0.305381662295486	0.131649401797466	0.708381188163892	0.00572619325155129
ACRBP	0.551236001477017	0.326969558248321	0.92932544225906	0.0254163579070518
ADRB2	0.672653263909205	0.467630692540349	0.967563551035876	0.0325384058205468
AFF3	0.331484661854105	0.16363518999554	0.671506422594828	0.00217228738393749
APOBEC3C	1.49287267004662	1.06946855667017	2.08390307042891	0.018541493236716
ASPRV1	0.338427162082393	0.15734449106637	0.727912005427825	0.00555967792712792
BMP6	0.615863630876724	0.399453719247927	0.949516786452176	0.0282006342974403
CADM3	0.62086953268507	0.415612349823415	0.927496444175345	0.019938393475393
CCL3	0.573065458151348	0.342211269426726	0.959652848009238	0.0343001646158627
CETP	0.500006809195812	0.255219475749638	0.979575749491098	0.0433724134303696
CLEC4F	0.338683380820301	0.150874904882815	0.76027509368083	0.00868319380656578
CNTFR	0.685950194593672	0.476773585092929	0.986899618969842	0.0422534198869988
COLQ	0.148585247312948	0.0528675349035256	0.417601761824869	0.000298970721157842
DNASE1L3	0.496532146764573	0.297624145621038	0.828374231049646	0.00734008958511099
ENPP6	0.239555587094898	0.0739871571428014	0.775632981783851	0.0171342340195511
EPC1	0.373943640403463	0.180006775769233	0.77682545893417	0.00836494787430803
FAM151A	0.327722905408312	0.121736452379137	0.882252609060519	0.027250919276045
FAS	1.46807232705584	1.0246780689049	2.10333022914261	0.0363628203369064
FGFBP2	0.41258380824713	0.175278665053871	0.971170100909809	0.0426684953756521
FRAT1	0.522344548267794	0.309443135550044	0.881725253397842	0.015049463595297
GDF7	0.399663741533615	0.170720788120925	0.935627746654421	0.0345766514578897
GFRA2	0.189484342796515	0.0681120210978811	0.527136261504128	0.00143993865292517
GIMAP1	0.60750100673783	0.391271652909202	0.943225685897362	0.0263947070532546
GRAP2	0.445855900746431	0.238513461454325	0.833443458571747	0.0113809578000026
ICAM3	0.602056062055098	0.364171896986253	0.995330789819221	0.0479049772442477
IL11RA	0.472846065613946	0.293328944331408	0.762227547220775	0.00210875313606589
INPP5B	0.366539390755042	0.186208269163016	0.721509982231022	0.00367714892042258
KLRG1	0.512385488317924	0.275699994090733	0.952262946195043	0.0344596490251806
LINGO3	0.241017587570723	0.0958812255476813	0.605848300192238	0.00248204543881152
LIPE	0.452391248446666	0.291164261225671	0.70289478801284	0.000418672557580676
LSM10	0.582516590968115	0.344609043111217	0.984668236473418	0.0436276586633305
LYL1	0.635242737787894	0.420432181164458	0.959806013884583	0.0311789628660656
MATK	0.531684797689638	0.313181416797844	0.90263568951393	0.0193198273050242
MT2A	1.28467960524289	1.04602333749878	1.57778667928522	0.0168904683260454
MTO1	0.46230278145655	0.215567771155223	0.991446265817572	0.0474755934477156
NHLRC4	0.3024888221375	0.119597181774862	0.765063910037421	0.0115498013757711
NUAK2	0.507745989381901	0.342036775544324	0.753737633396667	0.000772308394319767
OXER1	0.479105695646761	0.287037854111192	0.799693365573473	0.00487583760806965
PHOSPHO1	0.329005894854802	0.138612040391227	0.780919742207765	0.0117134286634003
PLD4	0.619930249145298	0.446584571548062	0.860561556063499	0.00427173903690047
POU6F1	0.334704996219273	0.180585504343042	0.620356738497323	0.00050789882753431
PRCD	0.180977812675048	0.0509693061155606	0.642601816206506	0.00819368437328622
PXK	0.580197131208116	0.358389887244901	0.939280719246683	0.0267727208926186
RASGRP2	0.688481410602814	0.486486447823527	0.974347085856718	0.035149448137147
RBP5	0.613627414754431	0.415553679983735	0.906113030097444	0.0140601269075134
REM1	0.529816923567939	0.298177321150621	0.94140617876569	0.0303237674981154
RHOBTB2	0.524537493171231	0.302264063754368	0.910262299543319	0.0217743816830004
S100B	0.776093402216956	0.623346199657003	0.966270379599838	0.023402452537093
SETDB2	0.317670098955911	0.15897018640698	0.634800109703008	0.00116814849861169
SNAI3	0.526914423338502	0.322261523895255	0.861532602981135	0.0106465151116906
SNX22	0.378321965114117	0.164743773724467	0.86878858030281	0.0219306346144515
STAG3	0.466992230476801	0.236064083275866	0.923824328967683	0.028698848670319
TFEB	0.648802370412757	0.432403908904221	0.973498405506904	0.0366447291885578
TUBB2B	0.711659149387954	0.525347418126232	0.964045367756796	0.028063270769141
WNT10B	0.346590160847514	0.146959988350663	0.81739758518267	0.015496447995463
ZBTB24	0.448200227145908	0.223144945606131	0.900237480477012	0.0241133439775578
ZBTB32	0.225141088104086	0.0710999446433388	0.712919114170376	0.0112331243385693
ZNF563	0.382056457332298	0.164380677997301	0.887982324733461	0.0253481785064387
ZNF589	0.280196437998076	0.151866770753023	0.516966571933556	4.676040694507e-05
ZNF831	0.415533821057763	0.1809403217394	0.954283460883588	0.0384262210827846
