# Supplementary material for: Analysis of M2 macrophage-associated risk score signature in pancreatic cancer TME landscape and immunotherapy
Source: Front Mol Biosci. 2023 Jul 4;10:1184708. doi: 10.3389/fmolb.2023.1184708 (PMC10352656; doi:10.3389/fmolb.2023.1184708)
Supplement: Supplementary file 1 [file Presentation1.zip › Supplementary/Additional File 1/Table 5.txt]

id	coef
ABCB4	-0.656869334268696
APOBEC3C	1.12045437176872
ENPP6	-1.36013131369716
FGFBP2	-0.743679608794564
LIPE	-0.390851556405921
MT2A	0.401268511411016
OXER1	-0.838230743820616
PLD4	-0.412535218142207
ZNF589	-0.634871385227503
